# Supplementary material for: Knowledge, attitude, and practices related to COVID-19 among poor and marginalized communities in central India: A cross-sectional study
Source: PLoS One. 2022 Apr 6;17(4):e0264639. doi: 10.1371/journal.pone.0264639 (PMC8986002; doi:10.1371/journal.pone.0264639)
Supplement: S1 File — (XLSX) [file pone.0264639.s003.xlsx]

## Sheet: KAP GRAMVAANI
District	age	gender	whatdoyoudo	maritalstatus	education	mainsourceofinfo	missedresponses	questionsanswered	Which of the following are common symptoms of CORONA infection?	By which of the following ways does CORONA infection spread?	Which of the following steps can one take to prevent CORONA infection?	What should one do if someone has symptoms of CORONA infection?	Do you worry about contracting CORONA infection?	A minimum distance of how many meters from another person is necessary for protection against CORONA infection?	People with CORONA infection who do not have any symptoms cannot spread infection to others.	Children and teenagers do not need to make efforts to prevent CORONA infection because they have a strong immune system.	People with CORONA infection who have chronic diseases such as diabetes, heart disease, and obesity are at higher risk.	If a crowd happens due to religious purpose, there is no chance of CORONA infection spreading.	In the past few days, have you worn a mask when you were outside?	In the past few days, have you been washing your hands with soap and water frequently?	For the safety of people in your area, healthcare workers taking care of CORONA patients, should not be allowed to visit your area.	In the past few days, have you been washing your hands with soap and water frequently?	knowledge1	knowledge2	knowledge3	knowledge4	knowledge5	knowledge6	knowledge7	knowledge8	attitude1	attitude2	attitude3	attitude4	practice1	practice2	knowledgescore	attitudescore	practicescore
Barwani	16 to 35	male	student	married	6 to 12	radio TV or newspaper	0	14	do not know	do not know	do not know	do not know	all times	3 meters	TRUE	FALSE	TRUE	disagree	always	always	disagree	disagree	0	0	0	0	0	0	1	1	1	1	1	1	2	2	2	4	4
Barwani	16 to 35	male	unemployed	married	6 to 12	radio TV or newspaper	0	14	itching and redness of skin	do not know	all of the above	do not know	sometimes	2 meters	TRUE	TRUE	TRUE	disagree	always	always	disagree	disagree	0	0	0	0	1	0	0	1	1	1	1	1	2	2	2	4	4
Barwani	16 to 35	male	farmer	unmarried	no formal education	radio TV or newspaper	1	13	fever and dry cough	respiratory droplets from infected person	all of the above	call the helpline and follow instructions	sometimes	2 meters	FALSE	FALSE	TRUE	disagree	always	always	disagree	disagree	1	1	0	1	1	1	1	1	1	1	1	1	2	2	7	4	4
Barwani	36 to 55	male	self employed	unmarried	6 to 12	radio TV or newspaper	1	13	fever and dry cough	respiratory droplets from infected person	all of the above	call the helpline and follow instructions	sometimes	2 meters	FALSE	FALSE	TRUE	disagree	always	always	disagree	disagree	1	1	0	1	1	1	1	1	1	1	1	1	2	2	7	4	4
Barwani	16 to 35	male	student	married	diploma graduation postgraduation	radio TV or newspaper	1	13	fever and dry cough	respiratory droplets from infected person	all of the above	call the helpline and follow instructions	sometimes	2 meters	FALSE	FALSE	TRUE	disagree	always	always	disagree	disagree	1	1	0	1	1	1	1	1	1	1	1	1	2	2	7	4	4
Barwani	16 to 35	male	self employed	unmarried	diploma graduation postgraduation	radio TV or newspaper	0	14	fever and dry cough	respiratory droplets from infected person	all of the above	call the helpline and follow instructions	all times	2 meters	FALSE	FALSE	TRUE	disagree	always	always	disagree	disagree	1	1	0	1	1	1	1	1	1	1	1	1	2	2	7	4	4
Barwani	less than 16	female	agricultural labour or daily wage labour	divorced or widowed	no formal education	radio TV or newspaper	1	13	loss of appetite and loss of weight	respiratory droplets from infected person	washing hand with soap and water frequently	call the helpline and follow instructions	sometimes	1 meter	FALSE	TRUE	TRUE	agree	always	always	agree	agree	0	1	1	1	0	1	0	1	1	0	0	0	2	2	5	1	4
Barwani	16 to 35	male	student	married	diploma graduation postgraduation	radio TV or newspaper	1	13	fever and dry cough	respiratory droplets from infected person	all of the above	call the helpline and follow instructions	sometimes	2 meters	FALSE	TRUE	TRUE	disagree	always	always	disagree	disagree	1	1	0	1	1	1	0	1	1	1	1	1	2	2	6	4	4
Barwani	16 to 35	female	self employed	unmarried	6 to 12	local health worker and local health facility	1	13	fever and dry cough	respiratory droplets from infected person	washing hand with soap and water frequently	go to nearest corona hospital	sometimes	3 meters	FALSE	FALSE	TRUE	disagree	always	always	disagree	disagree	1	1	1	0	0	1	1	1	1	1	1	1	2	2	6	4	4
Barwani	16 to 35	male	house wife or house husband	married	up to 5	radio TV or newspaper	1	13	fever and dry cough	respiratory droplets from infected person	all of the above	go to nearest corona hospital	sometimes	2 meters	FALSE	TRUE	TRUE	disagree	always	always	disagree	disagree	1	1	0	0	1	1	0	1	1	1	1	1	2	2	5	4	4
Barwani	16 to 35	female	student	married	diploma graduation postgraduation	internet	0	14	do not know	respiratory droplets from infected person	all of the above	call the helpline and follow instructions	sometimes	1 meter	FALSE	FALSE	TRUE	disagree	always	always	disagree	disagree	0	1	0	1	0	1	1	1	1	1	1	1	2	2	5	4	4
Barwani	16 to 35	male	student	married	diploma graduation postgraduation	radio TV or newspaper	1	13	do not know	respiratory droplets from infected person	washing hand with soap and water frequently	call the helpline and follow instructions	sometimes	2 meters	TRUE	TRUE	TRUE	disagree	always	always	disagree	disagree	0	1	1	1	1	0	0	1	1	1	1	1	2	2	5	4	4
Barwani	16 to 35	male	farmer	unmarried	no formal education	radio TV or newspaper	1	13	loss of appetite and loss of weight	contaminated water	drinking warm water frequently	call the helpline and follow instructions	all times	1 meter	TRUE	FALSE	TRUE	agree	always	always	agree	agree	0	0	0	1	0	0	1	1	1	0	0	0	2	2	3	1	4
Barwani	less than 16	male	student	married	6 to 12	no information source	0	14	loss of appetite and loss of weight	do not know	all of the above	call the helpline and follow instructions	no	2 meters	not sure	TRUE	TRUE	disagree	always	always	agree	not sure	0	0	0	1	1	0	0	1	0	1	0	0	2	2	3	1	4
Barwani	16 to 35	male	salaried employee	unmarried	diploma graduation postgraduation	friends and relatives	1	13	do not know	respiratory droplets from infected person	drinking warm water frequently	go to nearest health facility	sometimes	1 meter	TRUE	FALSE	TRUE	disagree	occasionally	always	disagree	agree	0	1	0	0	0	0	1	1	1	1	1	0	1	2	3	3	3
Barwani	16 to 35	male	farmer	unmarried	up to 5	radio TV or newspaper	0	14	do not know	do not know	drinking warm water frequently	call the helpline and follow instructions	no	2 meters	TRUE	TRUE	TRUE	disagree	always	always	disagree	disagree	0	0	0	1	1	0	0	1	0	1	1	1	2	2	3	3	4
Barwani	16 to 35	male	salaried employee	unmarried	diploma graduation postgraduation	no information source	0	14	loss of appetite and loss of weight	do not know	all of the above	go to nearest corona hospital	all times	2 meters	TRUE	FALSE	TRUE	disagree	always	always	disagree	agree	0	0	0	0	1	0	1	1	1	1	1	0	2	2	3	3	4
Barwani	16 to 35	male	salaried employee	unmarried	diploma graduation postgraduation	radio TV or newspaper	0	14	do not know	do not know	all of the above	do not know	no	2 meters	TRUE	FALSE	TRUE	disagree	always	always	disagree	disagree	0	0	0	0	1	0	1	1	0	1	1	1	2	2	3	3	4
Barwani	16 to 35	male	self employed	unmarried	diploma graduation postgraduation	local health worker and local health facility	1	13	fever and dry cough	respiratory droplets from infected person	washing hand with soap and water frequently	go to nearest health facility	no	1 meter	TRUE	TRUE	FALSE	disagree	always	always	disagree	disagree	1	1	1	0	0	0	0	0	0	1	1	1	2	2	3	3	4
Barwani	16 to 35	male	agricultural labour or daily wage labour	unmarried	6 to 12	internet	0	14	do not know	mosquito bites	washing hand with soap and water frequently	go to nearest health facility	no	2 meters	FALSE	FALSE	TRUE	agree	always	always	disagree	disagree	0	0	1	0	1	1	1	1	0	0	1	1	2	2	5	2	4
Barwani	16 to 35	male	self employed	married	diploma graduation postgraduation	radio TV or newspaper	1	13	itching and redness of skin	do not know	drinking warm water frequently	call the helpline and follow instructions	all times	2 meters	not sure	FALSE	FALSE	disagree	always	occasionally	agree	agree	0	0	0	1	1	0	1	0	1	1	0	0	2	1	3	2	3
Barwani	16 to 35	male	student	married	6 to 12	no information source	1	13	do not know	do not know	washing hand with soap and water frequently	go to nearest corona hospital	no	1 meter	not sure	FALSE	TRUE	disagree	always	always	disagree	agree	0	0	1	0	0	0	1	1	0	1	1	0	2	2	3	2	4
Barwani	less than 16	male	agricultural labour or daily wage labour	unmarried	up to 5	radio TV or newspaper	0	14	itching and redness of skin	contaminated water	washing hand with soap and water frequently	call the helpline and follow instructions	all times	1 meter	FALSE	TRUE	FALSE	disagree	always	always	agree	agree	0	0	1	1	0	1	0	0	1	1	0	0	2	2	3	2	4
Barwani	16 to 35	female	salaried employee	unmarried	diploma graduation postgraduation	local health worker and local health facility	0	14	do not know	respiratory droplets from infected person	all of the above	go to nearest health facility	no	2 meters	FALSE	TRUE	TRUE	disagree	always	always	disagree	disagree	0	1	0	0	1	1	0	1	0	1	1	1	2	2	4	3	4
Barwani	16 to 35	male	agricultural labour or daily wage labour	unmarried	diploma graduation postgraduation	no information source	1	13	fever and dry cough	respiratory droplets from infected person	all of the above	go to nearest health facility	no	1 meter	FALSE	TRUE	TRUE	disagree	always	always	agree	disagree	1	1	0	0	0	1	0	1	0	1	0	1	2	2	4	2	4
Barwani	16 to 35	male	salaried employee	married	diploma graduation postgraduation	internet	1	13	do not know	contaminated water	drinking warm water frequently	call the helpline and follow instructions	all times	1 meter	TRUE	FALSE	FALSE	agree	occasionally	always	agree		0	0	0	1	0	0	1	0	1	0	0		1	2	2		3
Barwani	16 to 35	male	farmer	unmarried	6 to 12	radio TV or newspaper	1	13	do not know	contaminated water	drinking warm water frequently	call the helpline and follow instructions	all times	1 meter	TRUE	FALSE	TRUE	disagree	always	always	disagree		0	0	0	1	0	0	1	1	1	1	1		2	2	3		4
Barwani	more than 55	male	self employed	unmarried	diploma graduation postgraduation	no information source	2	12		do not know	all of the above	do not know	no	1 meter	not sure	FALSE	TRUE	disagree	always	always	not sure			0	0	0	0	0	1	1	0	1	0		2	2			4
Barwani	36 to 55	others	unemployed	unmarried	no formal education	radio TV or newspaper	9	5	loss of appetite and loss of weight	respiratory droplets from infected person	washing hand with soap and water frequently	call the helpline and follow instructions	all times										0	1	1	1					1
Barwani	16 to 35	female	farmer	unmarried	no formal education	no information source	8	6	loss of appetite and loss of weight	do not know	standing in sun for 30 mins everyday	go to nearest corona hospital	all times	2 meters									0	0	0	0	1				1
Barwani	less than 16	others	farmer	married	no formal education	radio TV or newspaper	9	5	loss of appetite and loss of weight	contaminated water	drinking warm water frequently	go to nearest health facility	all times										0	0	0	0					1
Barwani	16 to 35	female	student	married	no formal education	internet	9	5	fever and dry cough	respiratory droplets from infected person	all of the above	do not know	sometimes										1	1	0	0					1
Barwani	16 to 35	others	agricultural labour or daily wage labour	unmarried	6 to 12	radio TV or newspaper	9	5	do not know	respiratory droplets from infected person	drinking warm water frequently	call the helpline and follow instructions	no										0	1	0	1					0
Barwani	16 to 35	male	unemployed	married	diploma graduation postgraduation	no information source	1	13	do not know	do not know	all of the above	do not know	all times	2 meters	not sure		TRUE	disagree	always	always	not sure	agree	0	0	0	0	1	0		1	1	1	0	0	2	2		2	4
Barwani	36 to 55	male	agricultural labour or daily wage labour	unmarried	diploma graduation postgraduation	no information source	9	5	do not know	do not know	do not know	do not know	no										0	0	0	0					0
Barwani	16 to 35	male	agricultural labour or daily wage labour	unmarried	no formal education	friends and relatives	9	5	itching and redness of skin	do not know	standing in sun for 30 mins everyday	do not know	all times										0	0	0	0					1
Barwani	16 to 35	male	agricultural labour or daily wage labour	unmarried	6 to 12	no information source	9	5	do not know	do not know	washing hand with soap and water frequently	call the helpline and follow instructions	no										0	0	1	1					0
Barwani	16 to 35	male	student	married	diploma graduation postgraduation	no information source	7	7	itching and redness of skin	do not know	all of the above	call the helpline and follow instructions	sometimes	2 meters	FALSE								0	0	0	1	1	1			1
Barwani	16 to 35	male	house wife or house husband	unmarried	diploma graduation postgraduation	radio TV or newspaper	10	4	fever and dry cough	respiratory droplets from infected person	all of the above	go to nearest corona hospital											1	1	0	0
Barwani	16 to 35	male	self employed	married	no formal education	internet	9	5	do not know	respiratory droplets from infected person	all of the above	call the helpline and follow instructions	no										0	1	0	1					0
Barwani	16 to 35	male	farmer	married	6 to 12	friends and relatives	6	8		do not know	drinking warm water frequently	take home remedies and avoid going out	no	1 meter	TRUE	TRUE	TRUE							0	0	0	0	0	0	1	0
Barwani	16 to 35	male	farmer	married	6 to 12	friends and relatives	9	5	fever and dry cough	do not know	do not know	do not know	all times										1	0	0	0					1
Barwani	16 to 35	male	unemployed	unmarried	diploma graduation postgraduation	radio TV or newspaper	9	5	do not know	do not know	all of the above	go to nearest health facility	no										0	0	0	0					0
Barwani	16 to 35	male	agricultural labour or daily wage labour	unmarried	diploma graduation postgraduation	local health worker and local health facility	10	4	do not know	respiratory droplets from infected person	drinking warm water frequently	go to nearest health facility											0	1	0	0
Barwani	16 to 35	male	self employed	unmarried	diploma graduation postgraduation	local health worker and local health facility	8	6	do not know	do not know	all of the above	go to nearest health facility	no	1 meter									0	0	0	0	0				0
Barwani	less than 16	male	student	married	6 to 12	internet	9	5	do not know	respiratory droplets from infected person	drinking warm water frequently	go to nearest corona hospital	sometimes										0	1	0	0					1
Barwani	16 to 35	male	unemployed	unmarried	6 to 12	internet	10	4	do not know	respiratory droplets from infected person	all of the above	do not know											0	1	0	0
Barwani	36 to 55	male	agricultural labour or daily wage labour	married	6 to 12	radio TV or newspaper	8	6	do not know	do not know	do not know	do not know	all times	1 meter		not sure							0	0	0	0	0		0		1
Barwani	16 to 35	male	student	unmarried	6 to 12	internet	10	4	fever and dry cough	respiratory droplets from infected person	washing hand with soap and water frequently	go to nearest health facility											1	1	1	0
Barwani	16 to 35	male	agricultural labour or daily wage labour	unmarried	no formal education	radio TV or newspaper	9	5	do not know	do not know	washing hand with soap and water frequently	call the helpline and follow instructions	no										0	0	1	1					0
Barwani	16 to 35	male	unemployed	married	6 to 12	internet	2	12		respiratory droplets from infected person	all of the above	go to nearest health facility	sometimes	1 meter	FALSE	TRUE	TRUE	disagree	always		agree	disagree		1	0	0	0	1	0	1	1	1	0	1	2			3
Barwani	16 to 35	male	agricultural labour or daily wage labour	unmarried	diploma graduation postgraduation	radio TV or newspaper	0	14	do not know	do not know	do not know	do not know	no	1 meter	not sure		not sure	not sure	always	always	not sure	not sure	0	0	0	0	0	0		0	0	0	0	0	2	2		0	4
Barwani	16 to 35	male	farmer	unmarried	no formal education	radio TV or newspaper	9	5	loss of appetite and loss of weight	contaminated water	drinking warm water frequently	call the helpline and follow instructions	all times										0	0	0	1					1
Barwani	less than 16	male	student	married	6 to 12	radio TV or newspaper	7	7	fever and dry cough	respiratory droplets from infected person	all of the above	take home remedies and avoid going out	sometimes	3 meters	TRUE								1	1	0	0	0	0			1
Barwani	36 to 55	male	salaried employee	unmarried	diploma graduation postgraduation	radio TV or newspaper	0	14	do not know	respiratory droplets from infected person	all of the above	take home remedies and avoid going out	no	2 meters	not sure		TRUE	disagree	always	always	agree	not sure	0	1	0	0	1	0		1	0	1	0	0	2	2		1	4
Barwani	36 to 55	male	salaried employee	unmarried	diploma graduation postgraduation	radio TV or newspaper	9	5	do not know	mosquito bites	all of the above	call the helpline and follow instructions	no										0	0	0	1					0
Barwani	16 to 35	male	self employed	unmarried	diploma graduation postgraduation	radio TV or newspaper	10	4	do not know	respiratory droplets from infected person	do not know	call the helpline and follow instructions											0	1	0	1
Barwani	16 to 35	male	self employed	unmarried	6 to 12	internet	9	5	do not know	do not know	drinking warm water frequently	call the helpline and follow instructions	sometimes										0	0	0	1					1
Barwani	16 to 35	female	agricultural labour or daily wage labour	unmarried	up to 5	radio TV or newspaper	10	4	do not know	do not know	drinking warm water frequently	do not know											0	0	0	0
Barwani	16 to 35	male	agricultural labour or daily wage labour	married	diploma graduation postgraduation	radio TV or newspaper	9	5	fever and dry cough	respiratory droplets from infected person	washing hand with soap and water frequently	call the helpline and follow instructions	no										1	1	1	1					0
Barwani	16 to 35	male	salaried employee	unmarried	diploma graduation postgraduation	radio TV or newspaper	7	7	do not know	respiratory droplets from infected person	washing hand with soap and water frequently	go to nearest corona hospital	no	1 meter	TRUE	TRUE							0	1	1	0	0	0	0		0
Barwani	16 to 35	male	agricultural labour or daily wage labour	married	6 to 12	local health worker and local health facility	3	11	do not know		all of the above	call the helpline and follow instructions	sometimes		not sure	TRUE	FALSE	disagree	always	always	not sure	not sure	0		0	1		0	0	0	1	1	0	0	2	2		2	4
Barwani	16 to 35	male	farmer	unmarried	6 to 12	internet	9	5	loss of appetite and loss of weight	contaminated water	drinking warm water frequently	take home remedies and avoid going out	no										0	0	0	0					0
Barwani	16 to 35	male	student	married	diploma graduation postgraduation	radio TV or newspaper	7	7	do not know	respiratory droplets from infected person	all of the above	go to nearest corona hospital	sometimes	2 meters	FALSE								0	1	0	0	1	1			1
Barwani	16 to 35	male	self employed	married	diploma graduation postgraduation	internet	10	4		mosquito bites	all of the above	take home remedies and avoid going out	no											0	0	0					0
Barwani	16 to 35	male	agricultural labour or daily wage labour	unmarried	up to 5	radio TV or newspaper	9	5	fever and dry cough	respiratory droplets from infected person	all of the above	call the helpline and follow instructions	sometimes										1	1	0	1					1
Barwani	16 to 35	male	agricultural labour or daily wage labour	unmarried	6 to 12	radio TV or newspaper	9	5	fever and dry cough	respiratory droplets from infected person	all of the above	go to nearest corona hospital	sometimes										1	1	0	0					1
Barwani	16 to 35	male	self employed	married	6 to 12	internet	0	14	fever and dry cough	respiratory droplets from infected person	all of the above	go to nearest health facility	no	2 meters	FALSE		TRUE	disagree	always	always	disagree	disagree	1	1	0	0	1	1		1	0	1	1	1	2	2		3	4
Barwani	16 to 35	male	student	married	6 to 12	radio TV or newspaper	7	7	do not know	respiratory droplets from infected person	all of the above	go to nearest corona hospital	sometimes	2 meters	FALSE								0	1	0	0	1	1			1
Barwani	16 to 35	male	farmer	unmarried	6 to 12	radio TV or newspaper	10	4	itching and redness of skin	do not know	washing hand with soap and water frequently	call the helpline and follow instructions											0	0	1	1
Barwani		male	farmer	unmarried	no formal education	friends and relatives	7	7	loss of appetite and loss of weight	do not know	washing hand with soap and water frequently	do not know	no	1 meter	TRUE	not sure							0	0	1	0	0	0	0		0
Barwani			salaried employee	unmarried	diploma graduation postgraduation	radio TV or newspaper	10	4	fever and dry cough	respiratory droplets from infected person	all of the above	go to nearest corona hospital											1	1	0	0
Barwani			salaried employee	divorced or widowed	6 to 12	local health worker and local health facility	8	6	loss of appetite and loss of weight	respiratory droplets from infected person	washing hand with soap and water frequently	go to nearest corona hospital	all times	2 meters									0	1	1	0	1				1
Barwani	16 to 35	male	unemployed	unmarried		radio TV or newspaper	10	4	do not know	respiratory droplets from infected person	washing hand with soap and water frequently	go to nearest health facility											0	1	1	0
Barwani			farmer	unmarried	up to 5	local health worker and local health facility	9	5	loss of appetite and loss of weight	do not know	drinking warm water frequently	take home remedies and avoid going out	all times										0	0	0	0					1
Barwani	more than 55	male	agricultural labour or daily wage labour				8	6	do not know	do not know	all of the above		no	1 meter	not sure	FALSE							0	0	0		0	0	1		0
Barwani	16 to 35	male	agricultural labour or daily wage labour	unmarried	up to 5		7	7	itching and redness of skin	contaminated water	washing hand with soap and water frequently	call the helpline and follow instructions	sometimes	2 meters	TRUE								0	0	1	1	1	0			1
Barwani	16 to 35		agricultural labour or daily wage labour	divorced or widowed	up to 5	no information source	9	5	itching and redness of skin	do not know	drinking warm water frequently	do not know	many times										0	0	0	0					1
Guna	16 to 35	male	student		up to 5	radio TV or newspaper	1	13	do not know	respiratory droplets from infected person	washing hand with soap and water frequently	call the helpline and follow instructions	no	2 meters	FALSE	not sure	TRUE	agree	always	always	agree	agree	0	1	1	1	1	1	0	1	0	0	0	0	2	2	6	0	4
Guna	16 to 35	male	student	married	6 to 12	friends and relatives	1	13	itching and redness of skin	do not know	all of the above	go to nearest health facility	no	3 meters	not sure	TRUE	not sure	not sure	always	always	not sure	disagree	0	0	0	0	0	0	0	0	0	0	0	1	2	2	0	1	4
Guna	16 to 35	male	salaried employee	married	6 to 12	radio TV or newspaper	1	13	fever and dry cough	respiratory droplets from infected person	washing hand with soap and water frequently	call the helpline and follow instructions	sometimes	2 meters	FALSE	FALSE	TRUE	disagree	occasionally	occasionally	disagree	agree	1	1	1	1	1	1	1	1	1	1	1	0	1	1	8	3	2
Guna	16 to 35	male	agricultural labour or daily wage labour	married	6 to 12	radio TV or newspaper	1	13	itching and redness of skin	contaminated water	all of the above	go to nearest health facility	many times	2 meters	FALSE	TRUE	FALSE	disagree	occasionally	never	disagree	disagree	0	0	0	0	1	1	0	0	1	1	1	1	1	0	2	4	1
Guna	16 to 35	female	salaried employee	married	diploma graduation postgraduation	radio TV or newspaper	1	13	loss of appetite and loss of weight	contaminated water	all of the above	call the helpline and follow instructions	many times	1 meter	not sure	not sure	TRUE	disagree	always	always	disagree	disagree	0	0	0	1	0	0	0	1	1	1	1	1	2	2	2	4	4
Guna	16 to 35	male	student	married	6 to 12	no information source	1	13	do not know	do not know	all of the above	take home remedies and avoid going out	no	2 meters	not sure	TRUE	not sure	disagree	occasionally	always	agree	agree	0	0	0	0	1	0	0	0	0	1	0	0	1	2	1	1	3
Guna	less than 16	male	house wife or house husband	unmarried	up to 5	internet	1	13	loss of appetite and loss of weight	contaminated water	drinking warm water frequently	go to nearest health facility	all times	3 meters	FALSE	TRUE	FALSE	not sure	occasionally	occasionally	disagree	not sure	0	0	0	0	0	1	0	0	1	0	1	0	1	1	1	2	2
Guna	36 to 55	female	agricultural labour or daily wage labour	divorced or widowed	6 to 12	radio TV or newspaper	1	13	loss of appetite and loss of weight	contaminated water	washing hand with soap and water frequently	go to nearest health facility	many times	1 meter	FALSE	FALSE	FALSE	disagree	never	occasionally	disagree	disagree	0	0	1	0	0	1	1	0	1	1	1	1	0	1	3	4	1
Guna	16 to 35	male	agricultural labour or daily wage labour	married	diploma graduation postgraduation	friends and relatives	1	13	do not know	respiratory droplets from infected person	washing hand with soap and water frequently	call the helpline and follow instructions	sometimes	2 meters	FALSE	FALSE	TRUE	disagree	always	always	disagree	agree	0	1	1	1	1	1	1	1	1	1	1	0	2	2	7	3	4
Guna	16 to 35	male	farmer	married	no formal education	radio TV or newspaper	1	13	do not know	do not know	drinking warm water frequently	call the helpline and follow instructions	no	3 meters	not sure	TRUE	TRUE	disagree	always	always	disagree	disagree	0	0	0	1	0	0	0	1	0	1	1	1	2	2	2	3	4
Guna	16 to 35	male	farmer	unmarried	up to 5	radio TV or newspaper	1	13	loss of appetite and loss of weight	respiratory droplets from infected person	drinking warm water frequently	call the helpline and follow instructions	all times	3 meters	TRUE	TRUE	FALSE	agree	always	always	disagree	disagree	0	1	0	1	0	0	0	0	1	0	1	1	2	2	2	3	4
Guna	16 to 35	male	farmer	married	diploma graduation postgraduation	internet	1	13	loss of appetite and loss of weight	do not know	all of the above	take home remedies and avoid going out	no	1 meter	not sure	FALSE	TRUE	disagree	always	always	disagree	disagree	0	0	0	0	0	0	1	1	0	1	1	1	2	2	2	3	4
Guna	less than 16	female	farmer	unmarried	no formal education	radio TV or newspaper	2	12	loss of appetite and loss of weight	contaminated water	drinking warm water frequently	call the helpline and follow instructions	all times	1 meter	TRUE	TRUE	TRUE	agree	always	always	agree	agree	0	0	0	1	0	0	0	1	1	0	0	0	2	2	2	1	4
Guna	16 to 35	male	farmer	married	up to 5	friends and relatives	1	13	loss of appetite and loss of weight	do not know	drinking warm water frequently	call the helpline and follow instructions	sometimes	do not know	TRUE	TRUE	TRUE	agree	always	always	agree	agree	0	0	0	1	0	0	0	1	1	0	0	0	2	2	2	1	4
Guna	36 to 55	male		married	6 to 12	radio TV or newspaper	1	13	itching and redness of skin	respiratory droplets from infected person	drinking warm water frequently	take home remedies and avoid going out	no	1 meter	TRUE	TRUE	TRUE	not sure	always	always	not sure	disagree	0	1	0	0	0	0	0	1	0	0	0	1	2	2	2	1	4
Guna	less than 16	female	farmer	unmarried	no formal education	radio TV or newspaper	1	13	loss of appetite and loss of weight	contaminated water	drinking warm water frequently	call the helpline and follow instructions	all times	2 meters	FALSE	FALSE	TRUE	agree	always	occasionally	agree	agree	0	0	0	1	1	1	1	1	1	0	0	0	2	1	5	1	3
Guna	16 to 35	female	salaried employee	unmarried	diploma graduation postgraduation	radio TV or newspaper	1	13	fever and dry cough	respiratory droplets from infected person	all of the above	go to nearest health facility	all times	2 meters	FALSE	FALSE	TRUE	disagree	always	always	disagree	disagree	1	1	0	0	1	1	1	1	1	1	1	1	2	2	6	4	4
Guna	16 to 35	male	salaried employee	unmarried	diploma graduation postgraduation	local health worker and local health facility	1	13	itching and redness of skin	respiratory droplets from infected person	washing hand with soap and water frequently	go to nearest corona hospital	sometimes	2 meters	FALSE	FALSE	TRUE	disagree	always	always	disagree	disagree	0	1	1	0	1	1	1	1	1	1	1	1	2	2	6	4	4
Guna	less than 16	female	farmer	married	up to 5	friends and relatives	1	13	itching and redness of skin	respiratory droplets from infected person	drinking warm water frequently	call the helpline and follow instructions	many times	2 meters	FALSE	TRUE	FALSE	disagree	always	always	disagree	disagree	0	1	0	1	1	1	0	0	1	1	1	1	2	2	4	4	4
Guna	16 to 35	male	agricultural labour or daily wage labour	unmarried	6 to 12	radio TV or newspaper	1	13	loss of appetite and loss of weight	contaminated water	drinking warm water frequently	call the helpline and follow instructions	all times	2 meters	FALSE	TRUE	TRUE	disagree	always	always	disagree	disagree	0	0	0	1	1	1	0	1	1	1	1	1	2	2	4	4	4
Guna	16 to 35	female	salaried employee	unmarried	diploma graduation postgraduation	radio TV or newspaper	1	13	fever and dry cough	respiratory droplets from infected person	all of the above	go to nearest health facility	all times	2 meters	TRUE	TRUE	TRUE	disagree	always	always	disagree	disagree	1	1	0	0	1	0	0	1	1	1	1	1	2	2	4	4	4
Guna	16 to 35	male	agricultural labour or daily wage labour	married	up to 5	friends and relatives	1	13	itching and redness of skin	respiratory droplets from infected person	washing hand with soap and water frequently	go to nearest health facility	many times	2 meters	FALSE	FALSE	FALSE	disagree	occasionally	occasionally	disagree	disagree	0	1	1	0	1	1	1	0	1	1	1	1	1	1	5	4	2
Guna	16 to 35	male	agricultural labour or daily wage labour	married	up to 5	friends and relatives	1	13	itching and redness of skin	respiratory droplets from infected person	washing hand with soap and water frequently	go to nearest health facility	all times	2 meters	FALSE	FALSE	FALSE	disagree	occasionally	occasionally	disagree	disagree	0	1	1	0	1	1	1	0	1	1	1	1	1	1	5	4	2
Guna	16 to 35	male	student	married	diploma graduation postgraduation	internet	1	13	fever and dry cough	respiratory droplets from infected person	all of the above	go to nearest corona hospital	sometimes	2 meters	FALSE	TRUE	TRUE	disagree	always	always	disagree	disagree	1	1	0	0	1	1	0	1	1	1	1	1	2	2	5	4	4
Guna	16 to 35	male	salaried employee	married	diploma graduation postgraduation	internet	1	13	do not know	respiratory droplets from infected person	washing hand with soap and water frequently	do not know	all times	2 meters	FALSE	TRUE	TRUE	disagree	always	always	disagree	disagree	0	1	1	0	1	1	0	1	1	1	1	1	2	2	5	4	4
Guna	16 to 35	female	salaried employee	married	diploma graduation postgraduation	local health worker and local health facility	1	13	fever and dry cough	respiratory droplets from infected person	all of the above	call the helpline and follow instructions	many times	1 meter	FALSE	TRUE	TRUE	disagree	always	always	disagree	disagree	1	1	0	1	0	1	0	1	1	1	1	1	2	2	5	4	4
Guna	36 to 55	male	farmer	unmarried	diploma graduation postgraduation	radio TV or newspaper	1	13	fever and dry cough	respiratory droplets from infected person	washing hand with soap and water frequently	go to nearest corona hospital	sometimes	1 meter	FALSE	TRUE	TRUE	disagree	always	always	disagree	disagree	1	1	1	0	0	1	0	1	1	1	1	1	2	2	5	4	4
Guna	less than 16	female	agricultural labour or daily wage labour	unmarried	up to 5	radio TV or newspaper	1	13	itching and redness of skin	contaminated water	drinking warm water frequently	go to nearest health facility	all times	1 meter	FALSE	FALSE	FALSE	agree	occasionally	always	disagree	agree	0	0	0	0	0	1	1	0	1	0	1	0	1	2	2	2	3
Guna	less than 16	male	self employed	unmarried	no formal education	friends and relatives	1	13	do not know	contaminated water	drinking warm water frequently	call the helpline and follow instructions	all times	1 meter	TRUE	FALSE	TRUE	agree	always	always	agree	agree	0	0	0	1	0	0	1	1	1	0	0	0	2	2	3	1	4
Guna	16 to 35	male	salaried employee	unmarried	no formal education	friends and relatives	1	13	loss of appetite and loss of weight	do not know	all of the above	take home remedies and avoid going out	no	2 meters	TRUE	FALSE	TRUE	disagree	always	always	not sure	agree	0	0	0	0	1	0	1	1	0	1	0	0	2	2	3	1	4
Guna	16 to 35	male	salaried employee	married	6 to 12	radio TV or newspaper	1	13	loss of appetite and loss of weight	do not know	drinking warm water frequently	take home remedies and avoid going out	no	1 meter	FALSE	FALSE	TRUE	disagree	always	occasionally	agree	agree	0	0	0	0	0	1	1	1	0	1	0	0	2	1	3	1	3
Guna	36 to 55	female	salaried employee	unmarried	6 to 12	internet	1	13	loss of appetite and loss of weight	respiratory droplets from infected person	all of the above	go to nearest corona hospital	many times	1 meter	TRUE	FALSE	TRUE	agree	occasionally	always	agree	agree	0	1	0	0	0	0	1	1	1	0	0	0	1	2	3	1	3
Guna	16 to 35	male	salaried employee	married	diploma graduation postgraduation	friends and relatives	1	13	loss of appetite and loss of weight	do not know	all of the above	call the helpline and follow instructions	no	2 meters	TRUE	FALSE	TRUE	disagree	occasionally	occasionally	agree	agree	0	0	0	1	1	0	1	1	0	1	0	0	1	1	4	1	2
Guna	16 to 35	male	farmer	married	6 to 12	radio TV or newspaper	1	13	do not know	respiratory droplets from infected person	washing hand with soap and water frequently	do not know	no	1 meter	FALSE	not sure	TRUE	agree	always	always	disagree	agree	0	1	1	0	0	1	0	1	0	0	1	0	2	2	4	1	4
Guna							1	13	itching and redness of skin	respiratory droplets from infected person	drinking warm water frequently	call the helpline and follow instructions	all times	1 meter	TRUE	FALSE	TRUE	agree	always	always	agree	agree	0	1	0	1	0	0	1	1	1	0	0	0	2	2	4	1	4
Guna	16 to 35	male	student	married	6 to 12	radio TV or newspaper	1	13	fever and dry cough	respiratory droplets from infected person	all of the above	go to nearest health facility	no	2 meters	FALSE	FALSE	TRUE	disagree	always	occasionally	disagree	disagree	1	1	0	0	1	1	1	1	0	1	1	1	2	1	6	3	3
Guna	16 to 35	male	agricultural labour or daily wage labour	unmarried	6 to 12	radio TV or newspaper	1	13	do not know	do not know	washing hand with soap and water frequently	go to nearest corona hospital	no	1 meter	FALSE	TRUE	TRUE	disagree	always	always	disagree	disagree	0	0	1	0	0	1	0	1	0	1	1	1	2	2	3	3	4
Guna	16 to 35	male	unemployed	married	diploma graduation postgraduation	radio TV or newspaper	1	13	do not know	do not know	all of the above	call the helpline and follow instructions	sometimes	2 meters	TRUE	FALSE	not sure	disagree	always	always	agree	disagree	0	0	0	1	1	0	1	0	1	1	0	1	2	2	3	3	4
Guna	16 to 35	male	salaried employee	married	diploma graduation postgraduation	radio TV or newspaper	1	13	do not know	do not know	drinking warm water frequently	go to nearest health facility	no	3 meters	FALSE	FALSE	TRUE	disagree	always	always	agree	disagree	0	0	0	0	0	1	1	1	0	1	0	1	2	2	3	2	4
Guna			farmer	unmarried	diploma graduation postgraduation	radio TV or newspaper	1	13	loss of appetite and loss of weight	contaminated water	drinking warm water frequently	call the helpline and follow instructions	no	1 meter	TRUE	FALSE	TRUE	disagree	always	always	disagree	agree	0	0	0	1	0	0	1	1	0	1	1	0	2	2	3	2	4
Guna	16 to 35	male	agricultural labour or daily wage labour	married	6 to 12	radio TV or newspaper	1	13	itching and redness of skin	respiratory droplets from infected person	do not know	go to nearest corona hospital	many times	2 meters	FALSE	FALSE	TRUE	disagree	never	never	disagree	not sure	0	1	0	0	1	1	1	1	1	1	1	0	0	0	5	3	0
Guna	more than 55	male	self employed	divorced or widowed	diploma graduation postgraduation	radio TV or newspaper	1	13	do not know	do not know	washing hand with soap and water frequently	call the helpline and follow instructions	sometimes	2 meters	FALSE	TRUE	TRUE	agree	always	always	disagree	disagree	0	0	1	1	1	1	0	1	1	0	1	1	2	2	5	3	4
Guna		others	agricultural labour or daily wage labour	divorced or widowed	diploma graduation postgraduation	friends and relatives	1	13	loss of appetite and loss of weight	respiratory droplets from infected person	washing hand with soap and water frequently	call the helpline and follow instructions	many times	1 meter	FALSE	TRUE	TRUE	disagree	always	always	not sure	disagree	0	1	1	1	0	1	0	1	1	1	0	1	2	2	5	3	4
Guna	16 to 35	male	farmer	unmarried	diploma graduation postgraduation	radio TV or newspaper	1	13	loss of appetite and loss of weight	do not know	drinking warm water frequently	call the helpline and follow instructions	all times	2 meters	TRUE	FALSE	TRUE	disagree	occasionally	always	disagree	agree	0	0	0	1	1	0	1	1	1	1	1	0	1	2	4	3	3
Guna	16 to 35	male	student	married	6 to 12	radio TV or newspaper	1	13	do not know	respiratory droplets from infected person	all of the above	take home remedies and avoid going out	sometimes	1 meter	FALSE	FALSE	TRUE	agree	always	always	disagree	disagree	0	1	0	0	0	1	1	1	1	0	1	1	2	2	4	3	4
Guna	16 to 35	male	self employed	married	6 to 12	radio TV or newspaper	1	13	do not know	do not know	drinking warm water frequently	call the helpline and follow instructions	sometimes	3 meters	FALSE	FALSE	TRUE	disagree	always	always	agree	disagree	0	0	0	1	0	1	1	1	1	1	0	1	2	2	4	3	4
Guna	16 to 35	male	salaried employee	married	diploma graduation postgraduation	internet	1	13	fever and dry cough	respiratory droplets from infected person	washing hand with soap and water frequently	go to nearest corona hospital	no	1 meter	TRUE	TRUE	TRUE	disagree	always	occasionally	agree	disagree	1	1	1	0	0	0	0	1	0	1	0	1	2	1	4	2	3
Guna	36 to 55	male	agricultural labour or daily wage labour	unmarried	no formal education	radio TV or newspaper	1	13	do not know	contaminated water	drinking warm water frequently	call the helpline and follow instructions	all times	2 meters	TRUE	FALSE	TRUE	disagree	always	always	agree	agree	0	0	0	1	1	0	1	1	1	1	0	0	2	2	4	2	4
Guna	16 to 35	male	unemployed	unmarried	diploma graduation postgraduation	internet	1	13	do not know	respiratory droplets from infected person	all of the above	take home remedies and avoid going out	no	2 meters	FALSE	TRUE	TRUE	disagree	always	always	not sure	disagree	0	1	0	0	1	1	0	1	0	1	0	1	2	2	4	2	4
Guna	16 to 35	male	agricultural labour or daily wage labour	married	6 to 12	friends and relatives	6	8	do not know	do not know	all of the above	take home remedies and avoid going out	sometimes	3 meters	TRUE	FALSE	TRUE						0	0	0	0	0	0	1	1	1						2
Guna	less than 16	male	agricultural labour or daily wage labour	unmarried	up to 5	radio TV or newspaper	3	11	loss of appetite and loss of weight	respiratory droplets from infected person	drinking warm water frequently	go to nearest health facility	all times	2 meters	TRUE	TRUE	FALSE	agree	occasionally	always			0	1	0	0	1	0	0	0	1	0			1	2	2		3
Guna	36 to 55	male	agricultural labour or daily wage labour	unmarried	up to 5	radio TV or newspaper	2	12	fever and dry cough	respiratory droplets from infected person	washing hand with soap and water frequently	go to nearest health facility	many times	2 meters	FALSE	FALSE	TRUE	disagree	always	always	agree		1	1	1	0	1	1	1	1	1	1	0		2	2	7		4
Guna	16 to 35	male	salaried employee	unmarried	up to 5	radio TV or newspaper	6	8	fever and dry cough	respiratory droplets from infected person	washing hand with soap and water frequently	go to nearest health facility	many times	2 meters	FALSE	FALSE	FALSE						1	1	1	0	1	1	1	0	1						6
Guna	more than 55	others	unemployed	married	diploma graduation postgraduation	no information source	9	5	itching and redness of skin	respiratory droplets from infected person	standing in sun for 30 mins everyday	do not know	all times			TRUE							0	1	0	0			0		1
Guna	36 to 55	female	salaried employee	divorced or widowed	up to 5	internet	10	4	itching and redness of skin	contaminated water	washing hand with soap and water frequently	go to nearest health facility											0	0	1	0
Guna	36 to 55	male	agricultural labour or daily wage labour	divorced or widowed	6 to 12	friends and relatives	9	5	itching and redness of skin	respiratory droplets from infected person	standing in sun for 30 mins everyday	go to nearest health facility	many times										0	1	0	0					1
Guna	16 to 35	others	agricultural labour or daily wage labour	divorced or widowed	up to 5	friends and relatives	9	5	itching and redness of skin	mosquito bites	washing hand with soap and water frequently	take home remedies and avoid going out	many times										0	0	1	0					1
Guna	16 to 35	others	agricultural labour or daily wage labour	divorced or widowed	up to 5	friends and relatives	9	5	fever and dry cough	respiratory droplets from infected person	standing in sun for 30 mins everyday	go to nearest health facility	many times										1	1	0	0					1
Guna	36 to 55	male	agricultural labour or daily wage labour	divorced or widowed	diploma graduation postgraduation	no information source	10	4	itching and redness of skin	mosquito bites	washing hand with soap and water frequently	go to nearest health facility											0	0	1	0
Guna	16 to 35	others	agricultural labour or daily wage labour	divorced or widowed	diploma graduation postgraduation	no information source	9	5	itching and redness of skin	mosquito bites	all of the above	go to nearest health facility	sometimes										0	0	0	0					1
Guna	16 to 35	male	agricultural labour or daily wage labour	divorced or widowed	up to 5	friends and relatives	9	5	fever and dry cough	respiratory droplets from infected person	standing in sun for 30 mins everyday	go to nearest health facility	all times										1	1	0	0					1
Guna	16 to 35	male	agricultural labour or daily wage labour	divorced or widowed	up to 5	friends and relatives	9	5	fever and dry cough	contaminated water	washing hand with soap and water frequently	go to nearest health facility	sometimes										1	0	1	0					1
Guna	16 to 35	others	agricultural labour or daily wage labour	married	6 to 12	friends and relatives	9	5	itching and redness of skin	respiratory droplets from infected person	washing hand with soap and water frequently	go to nearest health facility	sometimes										0	1	1	0					1
Guna	16 to 35	others	salaried employee	married	up to 5	friends and relatives	10	4	itching and redness of skin	respiratory droplets from infected person	washing hand with soap and water frequently	go to nearest health facility											0	1	1	0
Guna	36 to 55	others	salaried employee	unmarried	up to 5	radio TV or newspaper	10	4	loss of appetite and loss of weight	contaminated water	drinking warm water frequently	call the helpline and follow instructions											0	0	0	1
Guna	36 to 55	male	agricultural labour or daily wage labour	unmarried	no formal education	friends and relatives	9	5	do not know	do not know	drinking warm water frequently	do not know	sometimes										0	0	0	0					1
Guna	less than 16	male	farmer	unmarried	no formal education	friends and relatives	9	5	do not know	do not know	all of the above	call the helpline and follow instructions	all times										0	0	0	1					1
Guna	less than 16	male	farmer	unmarried	no formal education	friends and relatives	9	5	loss of appetite and loss of weight	respiratory droplets from infected person	drinking warm water frequently	call the helpline and follow instructions	all times										0	1	0	1					1
Guna	less than 16	female	agricultural labour or daily wage labour	married	up to 5	friends and relatives	9	5	loss of appetite and loss of weight	mosquito bites	drinking warm water frequently	call the helpline and follow instructions	many times										0	0	0	1					1
Guna	less than 16	male	agricultural labour or daily wage labour	divorced or widowed	up to 5	local health worker and local health facility	9	5	itching and redness of skin	respiratory droplets from infected person	standing in sun for 30 mins everyday	go to nearest health facility	many times										0	1	0	0					1
Guna	16 to 35	male	agricultural labour or daily wage labour	divorced or widowed	up to 5	local health worker and local health facility	9	5	itching and redness of skin	respiratory droplets from infected person	standing in sun for 30 mins everyday	go to nearest corona hospital	sometimes										0	1	0	0					1
Guna	36 to 55	male	salaried employee	married	up to 5	friends and relatives	9	5	itching and redness of skin	respiratory droplets from infected person	standing in sun for 30 mins everyday	go to nearest health facility	many times										0	1	0	0					1
Guna	less than 16	male	agricultural labour or daily wage labour	unmarried	diploma graduation postgraduation	radio TV or newspaper	9	5	loss of appetite and loss of weight	mosquito bites	drinking warm water frequently	call the helpline and follow instructions	sometimes										0	0	0	1					1
Guna	16 to 35	male	agricultural labour or daily wage labour	divorced or widowed	up to 5	internet	9	5	itching and redness of skin	do not know	washing hand with soap and water frequently	go to nearest health facility	many times										0	0	1	0					1
Guna	36 to 55	male	agricultural labour or daily wage labour	married	6 to 12	friends and relatives	9	5	itching and redness of skin	mosquito bites	washing hand with soap and water frequently	go to nearest health facility	many times										0	0	1	0					1
Guna	16 to 35	others	farmer	unmarried	up to 5	radio TV or newspaper	9	5	do not know	respiratory droplets from infected person	all of the above	go to nearest health facility	many times										0	1	0	0					1
Guna	16 to 35	male	agricultural labour or daily wage labour	unmarried	diploma graduation postgraduation	friends and relatives	9	5	fever and dry cough	respiratory droplets from infected person	standing in sun for 30 mins everyday	go to nearest health facility	many times										1	1	0	0					1
Guna	16 to 35	male	house wife or house husband	married	up to 5	friends and relatives	9	5	itching and redness of skin	respiratory droplets from infected person	standing in sun for 30 mins everyday	go to nearest corona hospital	many times										0	1	0	0					1
Guna	16 to 35	male	agricultural labour or daily wage labour	divorced or widowed	up to 5	radio TV or newspaper	9	5	fever and dry cough	respiratory droplets from infected person	standing in sun for 30 mins everyday	go to nearest health facility	many times										1	1	0	0					1
Guna	16 to 35	male	agricultural labour or daily wage labour	divorced or widowed	up to 5	radio TV or newspaper	9	5	itching and redness of skin	respiratory droplets from infected person	washing hand with soap and water frequently	go to nearest health facility	sometimes										0	1	1	0					1
Guna	16 to 35	male	agricultural labour or daily wage labour	divorced or widowed	up to 5	radio TV or newspaper	10	4	loss of appetite and loss of weight	contaminated water	washing hand with soap and water frequently	go to nearest health facility											0	0	1	0
Guna	16 to 35	others	agricultural labour or daily wage labour	married	up to 5	internet	9	5	itching and redness of skin	respiratory droplets from infected person	washing hand with soap and water frequently	go to nearest health facility	many times										0	1	1	0					1
Guna	16 to 35	male	self employed	unmarried	diploma graduation postgraduation	no information source	10	4	do not know	do not know	do not know	go to nearest corona hospital											0	0	0	0
Guna	36 to 55	male	salaried employee	unmarried	6 to 12	friends and relatives	9	5	fever and dry cough	respiratory droplets from infected person	washing hand with soap and water frequently	go to nearest corona hospital	many times										1	1	1	0					1
Guna	16 to 35	female	agricultural labour or daily wage labour	married	diploma graduation postgraduation	internet	9	5	loss of appetite and loss of weight	respiratory droplets from infected person	drinking warm water frequently	call the helpline and follow instructions	all times										0	1	0	1					1
Guna	less than 16	female	farmer	unmarried	no formal education	local health worker and local health facility	9	5	loss of appetite and loss of weight	contaminated water	all of the above	call the helpline and follow instructions	all times										0	0	0	1					1
Guna	16 to 35	others	agricultural labour or daily wage labour	married	6 to 12	internet	9	5	itching and redness of skin	respiratory droplets from infected person	standing in sun for 30 mins everyday	go to nearest corona hospital	no										0	1	0	0					0
Guna	36 to 55	female	farmer	unmarried	up to 5	internet	9	5	itching and redness of skin	respiratory droplets from infected person	washing hand with soap and water frequently	go to nearest corona hospital	sometimes										0	1	1	0					1
Guna	36 to 55	male	salaried employee	married	up to 5	internet	9	5	itching and redness of skin	do not know	washing hand with soap and water frequently	go to nearest corona hospital	many times										0	0	1	0					1
Guna	16 to 35	male	agricultural labour or daily wage labour	married	6 to 12	friends and relatives	9	5	itching and redness of skin	respiratory droplets from infected person	washing hand with soap and water frequently	go to nearest corona hospital	many times										0	1	1	0					1
Guna	16 to 35	male	agricultural labour or daily wage labour	married	6 to 12	friends and relatives	9	5	fever and dry cough	respiratory droplets from infected person	washing hand with soap and water frequently	go to nearest health facility	many times										1	1	1	0					1
Guna	16 to 35	male	agricultural labour or daily wage labour	married	6 to 12	friends and relatives	9	5	itching and redness of skin	mosquito bites	washing hand with soap and water frequently	go to nearest health facility	many times										0	0	1	0					1
Guna	16 to 35	male	agricultural labour or daily wage labour	married	6 to 12	friends and relatives	9	5	itching and redness of skin	mosquito bites	washing hand with soap and water frequently	go to nearest health facility	sometimes										0	0	1	0					1
Guna	16 to 35	male	agricultural labour or daily wage labour	married	6 to 12	friends and relatives	9	5	itching and redness of skin	respiratory droplets from infected person	standing in sun for 30 mins everyday	go to nearest health facility	many times										0	1	0	0					1
Guna	16 to 35	others	farmer	married	up to 5	radio TV or newspaper	9	5	loss of appetite and loss of weight	mosquito bites	standing in sun for 30 mins everyday	call the helpline and follow instructions	many times										0	0	0	1					1
Guna	16 to 35	male	agricultural labour or daily wage labour	married	up to 5	friends and relatives	9	5	fever and dry cough	mosquito bites	standing in sun for 30 mins everyday	go to nearest health facility	many times										1	0	0	0					1
Guna	36 to 55	male	student	married	6 to 12	internet	7	7	fever and dry cough	respiratory droplets from infected person	all of the above	go to nearest health facility	sometimes	1 meter	TRUE								1	1	0	0	0	0			1
Guna	16 to 35	male	agricultural labour or daily wage labour	unmarried	up to 5	friends and relatives	9	5	fever and dry cough	respiratory droplets from infected person	washing hand with soap and water frequently	go to nearest health facility	many times										1	1	1	0					1
Guna	16 to 35	male	agricultural labour or daily wage labour	unmarried	up to 5	friends and relatives	9	5	fever and dry cough	respiratory droplets from infected person	standing in sun for 30 mins everyday	go to nearest health facility	many times										1	1	0	0					1
Guna	less than 16	male	farmer	married	no formal education	internet	10	4	loss of appetite and loss of weight	contaminated water	drinking warm water frequently	call the helpline and follow instructions											0	0	0	1
Guna	16 to 35	male	salaried employee	unmarried	6 to 12	friends and relatives	9	5	itching and redness of skin	respiratory droplets from infected person	washing hand with soap and water frequently	go to nearest corona hospital	many times										0	1	1	0					1
Guna	16 to 35	male	farmer	married	up to 5	no information source	9	5	do not know	contaminated water	washing hand with soap and water frequently	do not know	sometimes										0	0	1	0					1
Guna	16 to 35	male	farmer	married	up to 5	friends and relatives	7	7	do not know	respiratory droplets from infected person	washing hand with soap and water frequently	call the helpline and follow instructions	sometimes	1 meter	FALSE	TRUE							0	1	1	1	0	1	0		1
Guna	16 to 35	male	farmer	married	6 to 12	friends and relatives	10	4	itching and redness of skin	respiratory droplets from infected person	washing hand with soap and water frequently	go to nearest health facility											0	1	1	0
Guna	16 to 35	male	unemployed	married	diploma graduation postgraduation	internet	9	5	fever and dry cough	respiratory droplets from infected person	all of the above	call the helpline and follow instructions	no										1	1	0	1					0
Guna	16 to 35	male	salaried employee	married	up to 5	friends and relatives	9	5	loss of appetite and loss of weight	mosquito bites	washing hand with soap and water frequently	go to nearest health facility	many times										0	0	1	0					1
Guna	16 to 35	male	salaried employee	married	up to 5	friends and relatives	9	5	itching and redness of skin	mosquito bites	washing hand with soap and water frequently	go to nearest health facility	many times										0	0	1	0					1
Guna	16 to 35	male	salaried employee	married	up to 5	friends and relatives	9	5	loss of appetite and loss of weight	respiratory droplets from infected person	washing hand with soap and water frequently	go to nearest health facility	many times										0	1	1	0					1
Guna	16 to 35	male	salaried employee	married	diploma graduation postgraduation	no information source	9	5	itching and redness of skin	mosquito bites	washing hand with soap and water frequently	go to nearest corona hospital	many times										0	0	1	0					1
Guna	36 to 55	male	farmer	unmarried	up to 5	internet	9	5	itching and redness of skin	mosquito bites	washing hand with soap and water frequently	take home remedies and avoid going out	many times										0	0	1	0					1
Guna	16 to 35	male	salaried employee	married	6 to 12	friends and relatives	9	5	do not know	respiratory droplets from infected person	standing in sun for 30 mins everyday	go to nearest health facility	many times										0	1	0	0					1
Guna	16 to 35	male	salaried employee	married	6 to 12	friends and relatives	9	5	itching and redness of skin	mosquito bites	washing hand with soap and water frequently	call the helpline and follow instructions	many times										0	0	1	1					1
Guna	less than 16	male	student	married	6 to 12	local health worker and local health facility	8	6	fever and dry cough	respiratory droplets from infected person	all of the above			1 meter	not sure	TRUE	FALSE						1	1	0		0	0	0	0
Guna	36 to 55	male	salaried employee	unmarried	diploma graduation postgraduation	local health worker and local health facility	2	12		respiratory droplets from infected person	all of the above	go to nearest health facility	sometimes	1 meter	FALSE	FALSE	TRUE	disagree	always	always	disagree	disagree		1	0	0	0	1	1	1	1	1	1	1	2	2		4	4
Guna	16 to 35	male	unemployed	married	diploma graduation postgraduation	radio TV or newspaper	10	4		do not know	standing in sun for 30 mins everyday	go to nearest corona hospital	all times											0	0	0					1
Guna	less than 16	male	farmer	married	no formal education	radio TV or newspaper	9	5	loss of appetite and loss of weight	contaminated water	washing hand with soap and water frequently	do not know	many times										0	0	1	0					1
Guna	36 to 55	male	salaried employee	unmarried	diploma graduation postgraduation	internet	10	4	fever and dry cough	respiratory droplets from infected person	washing hand with soap and water frequently	do not know											1	1	1	0
Guna	16 to 35	male	student	unmarried	diploma graduation postgraduation	radio TV or newspaper	9	5	do not know	respiratory droplets from infected person	all of the above	go to nearest health facility	no										0	1	0	0					0
Guna	36 to 55	male	agricultural labour or daily wage labour	unmarried	diploma graduation postgraduation	radio TV or newspaper	9	5	do not know	respiratory droplets from infected person	washing hand with soap and water frequently	call the helpline and follow instructions	sometimes										0	1	1	1					1
Guna	36 to 55	male	agricultural labour or daily wage labour	unmarried	diploma graduation postgraduation	radio TV or newspaper	9	5	do not know	do not know	all of the above	call the helpline and follow instructions	no										0	0	0	1					0
Guna	16 to 35	male	agricultural labour or daily wage labour	married	no formal education	radio TV or newspaper	9	5	do not know	respiratory droplets from infected person	washing hand with soap and water frequently	call the helpline and follow instructions	all times										0	1	1	1					1
Guna	36 to 55	male	self employed	unmarried	diploma graduation postgraduation	radio TV or newspaper	9	5	fever and dry cough	respiratory droplets from infected person	washing hand with soap and water frequently	call the helpline and follow instructions	sometimes										1	1	1	1					1
Guna	16 to 35	female	salaried employee	unmarried	diploma graduation postgraduation	radio TV or newspaper	9	5	do not know	respiratory droplets from infected person	standing in sun for 30 mins everyday	go to nearest corona hospital	sometimes										0	1	0	0					1
Guna	16 to 35	male	farmer	unmarried	no formal education	radio TV or newspaper	9	5	do not know	respiratory droplets from infected person	drinking warm water frequently	go to nearest health facility	many times										0	1	0	0					1
Guna	16 to 35	male	farmer	unmarried	no formal education	radio TV or newspaper	10	4	fever and dry cough	respiratory droplets from infected person	washing hand with soap and water frequently	call the helpline and follow instructions											1	1	1	1
Guna	16 to 35	male	farmer	unmarried	no formal education	radio TV or newspaper	9	5	do not know	respiratory droplets from infected person	do not know	call the helpline and follow instructions	many times										0	1	0	1					1
Guna	16 to 35	male	agricultural labour or daily wage labour	unmarried	diploma graduation postgraduation	radio TV or newspaper	7	7	fever and dry cough	contaminated water	washing hand with soap and water frequently	go to nearest health facility	all times	3 meters	not sure								1	0	1	0	0	0			1
Guna	16 to 35	male	agricultural labour or daily wage labour	unmarried	diploma graduation postgraduation	radio TV or newspaper	9	5	do not know	respiratory droplets from infected person	all of the above	call the helpline and follow instructions	all times										0	1	0	1					1
Guna	36 to 55	male	farmer	unmarried	up to 5	radio TV or newspaper	9	5	do not know	do not know	do not know	take home remedies and avoid going out	no			TRUE							0	0	0	0			0		0
Guna	less than 16	male	agricultural labour or daily wage labour	married	up to 5	radio TV or newspaper	9	5	fever and dry cough	respiratory droplets from infected person	all of the above	go to nearest health facility	many times										1	1	0	0					1
Guna	less than 16	male	agricultural labour or daily wage labour	married	up to 5	radio TV or newspaper	9	5	itching and redness of skin	respiratory droplets from infected person	washing hand with soap and water frequently	go to nearest health facility	many times										0	1	1	0					1
Guna	36 to 55	male	farmer	unmarried	diploma graduation postgraduation	radio TV or newspaper	9	5	do not know	respiratory droplets from infected person	drinking warm water frequently	call the helpline and follow instructions	many times										0	1	0	1					1
Guna	36 to 55	male	salaried employee	unmarried	diploma graduation postgraduation	radio TV or newspaper	10	4	do not know	do not know	all of the above	do not know											0	0	0	0
Guna	16 to 35	female	salaried employee	married	up to 5	radio TV or newspaper	9	5	fever and dry cough	respiratory droplets from infected person	washing hand with soap and water frequently	go to nearest health facility	many times										1	1	1	0					1
Guna	36 to 55	male	agricultural labour or daily wage labour	unmarried	6 to 12	radio TV or newspaper	9	5	fever and dry cough	respiratory droplets from infected person	standing in sun for 30 mins everyday	go to nearest health facility	many times										1	1	0	0					1
Guna	16 to 35	male	farmer	unmarried	diploma graduation postgraduation	radio TV or newspaper	3	11		contaminated water	drinking warm water frequently	call the helpline and follow instructions	no	1 meter		TRUE	TRUE	not sure	always	always	agree	disagree		0	0	1	0		0	1	0	0	0	1	2	2		1	4
Guna	16 to 35	male	student	unmarried	6 to 12	radio TV or newspaper	9	5	do not know	respiratory droplets from infected person	washing hand with soap and water frequently	go to nearest health facility	all times										0	1	1	0					1
Guna	16 to 35	male	agricultural labour or daily wage labour	married	up to 5	internet	9	5	itching and redness of skin	do not know	washing hand with soap and water frequently	go to nearest health facility	many times										0	0	1	0					1
Guna	16 to 35	male	agricultural labour or daily wage labour	married	up to 5	internet	9	5	itching and redness of skin	mosquito bites	standing in sun for 30 mins everyday	go to nearest health facility	many times										0	0	0	0					1
Guna	16 to 35	male	agricultural labour or daily wage labour	married	up to 5	internet	9	5	itching and redness of skin	respiratory droplets from infected person	washing hand with soap and water frequently	go to nearest health facility	sometimes										0	1	1	0					1
Guna	16 to 35	male	agricultural labour or daily wage labour	married	diploma graduation postgraduation	radio TV or newspaper	9	5	do not know	respiratory droplets from infected person	drinking warm water frequently	call the helpline and follow instructions	no										0	1	0	1					0
Guna	16 to 35	male	agricultural labour or daily wage labour	married	diploma graduation postgraduation	radio TV or newspaper	9	5	fever and dry cough	respiratory droplets from infected person	washing hand with soap and water frequently	call the helpline and follow instructions	no										1	1	1	1					0
Guna	16 to 35	male	salaried employee	unmarried	diploma graduation postgraduation	radio TV or newspaper	9	5	fever and dry cough	respiratory droplets from infected person	washing hand with soap and water frequently	call the helpline and follow instructions	sometimes										1	1	1	1					1
Guna	16 to 35	male	agricultural labour or daily wage labour	married	6 to 12	internet	2	12	itching and redness of skin	respiratory droplets from infected person	washing hand with soap and water frequently		no	1 meter	TRUE	TRUE	TRUE	disagree	always	always	agree	agree	0	1	1		0	0	0	1	0	1	0	0	2	2		1	4
Guna	16 to 35	male	student	married	diploma graduation postgraduation	radio TV or newspaper	9	5	do not know	respiratory droplets from infected person	washing hand with soap and water frequently	call the helpline and follow instructions	sometimes										0	1	1	1					1
Guna	16 to 35	male	student	married	diploma graduation postgraduation	radio TV or newspaper	9	5	do not know	do not know	washing hand with soap and water frequently	go to nearest health facility	no										0	0	1	0					0
Guna	16 to 35	male	student	married	diploma graduation postgraduation	radio TV or newspaper	10	4	fever and dry cough	respiratory droplets from infected person	all of the above	go to nearest health facility											1	1	0	0
Guna	16 to 35	male	agricultural labour or daily wage labour	married	6 to 12	internet	9	5	fever and dry cough	respiratory droplets from infected person	washing hand with soap and water frequently	go to nearest health facility	many times										1	1	1	0					1
Guna	16 to 35	female	farmer	unmarried	6 to 12	radio TV or newspaper	10	4	do not know	respiratory droplets from infected person	drinking warm water frequently	go to nearest health facility											0	1	0	0
Guna	16 to 35	male	salaried employee	married	up to 5	internet	9	5	itching and redness of skin	respiratory droplets from infected person	standing in sun for 30 mins everyday	go to nearest health facility	many times										0	1	0	0					1
Guna	16 to 35	male	salaried employee	married	up to 5	internet	9	5	itching and redness of skin	respiratory droplets from infected person	washing hand with soap and water frequently	go to nearest health facility	many times										0	1	1	0					1
Guna	16 to 35	male	agricultural labour or daily wage labour	unmarried	up to 5	radio TV or newspaper	9	5	do not know	respiratory droplets from infected person	washing hand with soap and water frequently	go to nearest health facility	many times										0	1	1	0					1
Guna	16 to 35	male	agricultural labour or daily wage labour	unmarried	up to 5	radio TV or newspaper	9	5	do not know	do not know	washing hand with soap and water frequently	take home remedies and avoid going out	no										0	0	1	0					0
Guna	16 to 35	male	agricultural labour or daily wage labour	unmarried	6 to 12	radio TV or newspaper	2	12		respiratory droplets from infected person	drinking warm water frequently	call the helpline and follow instructions	all times	1 meter	FALSE	FALSE	TRUE	disagree	always	always	agree	agree		1	0	1	0	1	1	1	1	1	0	0	2	2		2	4
Guna	16 to 35	male	agricultural labour or daily wage labour	unmarried	6 to 12	radio TV or newspaper	9	5	itching and redness of skin	respiratory droplets from infected person	drinking warm water frequently	go to nearest health facility	many times										0	1	0	0					1
Guna	16 to 35	male	agricultural labour or daily wage labour	unmarried	6 to 12	radio TV or newspaper	9	5	fever and dry cough	respiratory droplets from infected person	washing hand with soap and water frequently	go to nearest health facility	many times										1	1	1	0					1
Guna	16 to 35	male	agricultural labour or daily wage labour	married	up to 5	radio TV or newspaper	2	12	itching and redness of skin	respiratory droplets from infected person	washing hand with soap and water frequently	go to nearest health facility	sometimes	2 meters		TRUE	FALSE	not sure	never	always	disagree	not sure	0	1	1	0	1		0	0	1	0	1	0	0	2		2	2
Guna	16 to 35	male	agricultural labour or daily wage labour	married	up to 5	radio TV or newspaper	9	5	fever and dry cough	respiratory droplets from infected person	all of the above	go to nearest health facility	many times										1	1	0	0					1
Guna	16 to 35	male	self employed	married	diploma graduation postgraduation	radio TV or newspaper	10	4	do not know	respiratory droplets from infected person	washing hand with soap and water frequently	go to nearest health facility											0	1	1	0
Guna	16 to 35	male	farmer	unmarried	up to 5	radio TV or newspaper	9	5	fever and dry cough	respiratory droplets from infected person	washing hand with soap and water frequently	go to nearest health facility	all times										1	1	1	0					1
Guna	16 to 35	male	salaried employee	married	6 to 12	local health worker and local health facility	9	5	itching and redness of skin	mosquito bites	washing hand with soap and water frequently	go to nearest health facility	sometimes										0	0	1	0					1
Guna	16 to 35	male	salaried employee	married	diploma graduation postgraduation	radio TV or newspaper	9	5	do not know	do not know	all of the above	take home remedies and avoid going out	many times										0	0	0	0					1
Guna	16 to 35	male	salaried employee	married	diploma graduation postgraduation	radio TV or newspaper	9	5	do not know	do not know	do not know	do not know	no										0	0	0	0					0
Guna	16 to 35	male	salaried employee	married	diploma graduation postgraduation	radio TV or newspaper	7	7	do not know	respiratory droplets from infected person	drinking warm water frequently	call the helpline and follow instructions	all times	2 meters	FALSE	FALSE							0	1	0	1	1	1	1		1
Guna	16 to 35	male	student	married	6 to 12	radio TV or newspaper	9	5	do not know	mosquito bites	all of the above	go to nearest health facility	all times			TRUE							0	0	0	0			0		1
Guna	16 to 35	male	agricultural labour or daily wage labour	married	6 to 12	radio TV or newspaper	10	4	loss of appetite and loss of weight	contaminated water	washing hand with soap and water frequently	call the helpline and follow instructions											0	0	1	1
Guna	16 to 35	male	agricultural labour or daily wage labour	married	6 to 12	radio TV or newspaper	9	5	loss of appetite and loss of weight	respiratory droplets from infected person	all of the above	go to nearest health facility	all times										0	1	0	0					1
Guna	16 to 35	male	agricultural labour or daily wage labour	married	6 to 12	radio TV or newspaper	9	5	loss of appetite and loss of weight	respiratory droplets from infected person	washing hand with soap and water frequently	go to nearest health facility	no										0	1	1	0					0
Guna	16 to 35	male	agricultural labour or daily wage labour	married	6 to 12	radio TV or newspaper	9	5	itching and redness of skin	respiratory droplets from infected person	washing hand with soap and water frequently	go to nearest health facility	many times										0	1	1	0					1
Guna	16 to 35	male	farmer	unmarried	6 to 12	radio TV or newspaper	9	5	do not know	respiratory droplets from infected person	washing hand with soap and water frequently	go to nearest health facility	all times										0	1	1	0					1
Guna	16 to 35	male	salaried employee	unmarried	6 to 12	radio TV or newspaper	9	5	do not know	contaminated water	do not know	do not know	sometimes										0	0	0	0					1
Guna	16 to 35	male	farmer	married	up to 5	radio TV or newspaper	9	5	itching and redness of skin	respiratory droplets from infected person	washing hand with soap and water frequently	go to nearest corona hospital	many times										0	1	1	0					1
Guna	16 to 35	male	salaried employee	married	up to 5	radio TV or newspaper	9	5	fever and dry cough	contaminated water	drinking warm water frequently	call the helpline and follow instructions	all times										1	0	0	1					1
Guna	16 to 35	male	salaried employee	married	up to 5	radio TV or newspaper	9	5	itching and redness of skin	respiratory droplets from infected person	washing hand with soap and water frequently	go to nearest corona hospital	many times										0	1	1	0					1
Guna	16 to 35	male	self employed	married	6 to 12	radio TV or newspaper	9	5	fever and dry cough	respiratory droplets from infected person	washing hand with soap and water frequently	go to nearest health facility	no										1	1	1	0					0
Guna	16 to 35	male	self employed	married	6 to 12	radio TV or newspaper	9	5	fever and dry cough	respiratory droplets from infected person	standing in sun for 30 mins everyday	call the helpline and follow instructions	many times										1	1	0	1					1
Guna	16 to 35	male	self employed	married	6 to 12	radio TV or newspaper	9	5	fever and dry cough	respiratory droplets from infected person	all of the above	take home remedies and avoid going out	no										1	1	0	0					0
Guna	16 to 35	male	farmer	married	6 to 12	radio TV or newspaper	7	7	do not know	do not know	washing hand with soap and water frequently	call the helpline and follow instructions	no	3 meters	not sure								0	0	1	1	0	0			0
Guna	16 to 35	male	farmer	married	6 to 12	radio TV or newspaper	9	5	do not know	respiratory droplets from infected person	washing hand with soap and water frequently	go to nearest health facility	all times										0	1	1	0					1
Guna	16 to 35	male	farmer	married	6 to 12	radio TV or newspaper	9	5	do not know	do not know	all of the above	go to nearest health facility	no										0	0	0	0					0
Guna	36 to 55	male	salaried employee		6 to 12	internet	3	11	fever and dry cough	mosquito bites	washing hand with soap and water frequently	go to nearest corona hospital	sometimes	1 meter	TRUE	TRUE	TRUE	not sure	occasionally	always			1	0	1	0	0	0	0	1	1	0			1	2	3		3
Guna			farmer	unmarried	up to 5	friends and relatives	9	5	fever and dry cough	respiratory droplets from infected person	drinking warm water frequently	call the helpline and follow instructions	all times										1	1	0	1					1
Guna		female	agricultural labour or daily wage labour	married	up to 5	friends and relatives	9	5	itching and redness of skin	contaminated water	washing hand with soap and water frequently	go to nearest health facility	many times										0	0	1	0					1
Khandwa	36 to 55	male	self employed	unmarried	6 to 12	no information source	1	13	do not know	do not know	drinking warm water frequently	take home remedies and avoid going out	no	1 meter	TRUE	TRUE	not sure	disagree	always	always	disagree	disagree	0	0	0	0	0	0	0	0	0	1	1	1	2	2	0	3	4
Khandwa	36 to 55	male	agricultural labour or daily wage labour	married	diploma graduation postgraduation	friends and relatives	1	13	do not know	do not know	do not know	do not know	sometimes	3 meters	not sure	FALSE	not sure	not sure	occasionally	occasionally	not sure	disagree	0	0	0	0	0	0	1	0	1	0	0	1	1	1	1	2	2
Khandwa	16 to 35		student	married	no formal education	radio TV or newspaper	1	13	itching and redness of skin	contaminated water	all of the above	take home remedies and avoid going out	sometimes	1 meter	FALSE	not sure	FALSE	disagree	always	always	agree	agree	0	0	0	0	0	1	0	0	1	1	0	0	2	2	1	2	4
Khandwa	16 to 35	male	agricultural labour or daily wage labour	unmarried	6 to 12	radio TV or newspaper	1	13	do not know	respiratory droplets from infected person	washing hand with soap and water frequently	go to nearest corona hospital	many times	3 meters	not sure	TRUE	TRUE	disagree	always	occasionally	disagree	disagree	0	1	1	0	0	0	0	1	1	1	1	1	2	1	3	4	3
Khandwa	16 to 35	male	salaried employee	unmarried	6 to 12	radio TV or newspaper	1	13	fever and dry cough	respiratory droplets from infected person	washing hand with soap and water frequently	go to nearest health facility	sometimes	1 meter	TRUE	TRUE	FALSE	disagree	always	always	disagree	disagree	1	1	1	0	0	0	0	0	1	1	1	1	2	2	3	4	4
Khandwa	16 to 35	male	student	married	diploma graduation postgraduation	radio TV or newspaper	1	13	fever and dry cough	respiratory droplets from infected person	washing hand with soap and water frequently	go to nearest corona hospital	no	2 meters	FALSE	FALSE	TRUE	disagree	always	always	disagree	disagree	1	1	1	0	1	1	1	1	0	1	1	1	2	2	7	3	4
Khandwa	36 to 55	male	farmer	unmarried	no formal education	radio TV or newspaper	1	13	do not know	respiratory droplets from infected person	drinking warm water frequently	call the helpline and follow instructions	sometimes	do not know	TRUE	not sure	FALSE	agree	always	always	disagree	disagree	0	1	0	1	0	0	0	0	1	0	1	1	2	2	2	3	4
Khandwa	16 to 35	male	unemployed	married	6 to 12	radio TV or newspaper	1	13	do not know	do not know	all of the above	call the helpline and follow instructions	no	1 meter	TRUE	TRUE	TRUE	disagree	always	always	disagree	disagree	0	0	0	1	0	0	0	1	0	1	1	1	2	2	2	3	4
Khandwa			agricultural labour or daily wage labour			internet	1	13	fever and dry cough	mosquito bites	all of the above	go to nearest health facility	no	2 meters	not sure	TRUE	FALSE	disagree	always	always	disagree	disagree	1	0	0	0	1	0	0	0	0	1	1	1	2	2	2	3	4
Khandwa			agricultural labour or daily wage labour	unmarried	up to 5	no information source	1	13	do not know	mosquito bites	do not know	go to nearest health facility	many times	1 meter	TRUE	FALSE	TRUE	disagree	always	always	not sure	disagree	0	0	0	0	0	0	1	1	1	1	0	1	2	2	2	3	4
Khandwa	36 to 55	male	unemployed	married	diploma graduation postgraduation	no information source	1	13	itching and redness of skin	do not know	do not know	do not know	sometimes	do not know	FALSE	TRUE	TRUE	not sure	always	occasionally	disagree	disagree	0	0	0	0	0	1	0	1	1	0	1	1	2	1	2	3	3
Khandwa	less than 16	female	farmer	unmarried	no formal education	radio TV or newspaper	1	13	loss of appetite and loss of weight	contaminated water	drinking warm water frequently	call the helpline and follow instructions	all times	1 meter	TRUE	TRUE	TRUE	agree	always	always	agree	agree	0	0	0	1	0	0	0	1	1	0	0	0	2	2	2	1	4
Khandwa	more than 55	female	agricultural labour or daily wage labour	unmarried	no formal education	radio TV or newspaper	1	13	loss of appetite and loss of weight	contaminated water	drinking warm water frequently	call the helpline and follow instructions	all times	3 meters	TRUE	TRUE	TRUE	agree	always	always	agree	agree	0	0	0	1	0	0	0	1	1	0	0	0	2	2	2	1	4
Khandwa	16 to 35	male	agricultural labour or daily wage labour	married	6 to 12	radio TV or newspaper	1	13	itching and redness of skin	respiratory droplets from infected person	all of the above	take home remedies and avoid going out	no	3 meters	TRUE	FALSE	FALSE	disagree	always	always	agree	agree	0	1	0	0	0	0	1	0	0	1	0	0	2	2	2	1	4
Khandwa	16 to 35	male	student	married		no information source	1	13	itching and redness of skin	do not know	drinking warm water frequently	call the helpline and follow instructions	all times	1 meter	not sure	TRUE	TRUE	agree	always	always	agree	agree	0	0	0	1	0	0	0	1	1	0	0	0	2	2	2	1	4
Khandwa	16 to 35	female	farmer	unmarried			1	13	loss of appetite and loss of weight	contaminated water	drinking warm water frequently	call the helpline and follow instructions	all times	1 meter	TRUE	TRUE	TRUE	agree	always	always	agree	agree	0	0	0	1	0	0	0	1	1	0	0	0	2	2	2	1	4
Khandwa	16 to 35	male	farmer	married	6 to 12	radio TV or newspaper	1	13	do not know	do not know	washing hand with soap and water frequently	call the helpline and follow instructions	no	2 meters	FALSE	TRUE	TRUE	disagree	occasionally	always	agree	agree	0	0	1	1	1	1	0	1	0	1	0	0	1	2	5	1	3
Khandwa	16 to 35	male	student	married	diploma graduation postgraduation	internet	1	13	fever and dry cough	respiratory droplets from infected person	all of the above	call the helpline and follow instructions	no	1 meter	FALSE	TRUE	TRUE	agree	always	always	agree	disagree	1	1	0	1	0	1	0	1	0	0	0	1	2	2	5	1	4
Khandwa	less than 16	female	farmer	unmarried	6 to 12	radio TV or newspaper	1	13	fever and dry cough	respiratory droplets from infected person	all of the above	call the helpline and follow instructions	sometimes	2 meters	FALSE	TRUE	TRUE	disagree	occasionally	always	disagree	disagree	1	1	0	1	1	1	0	1	1	1	1	1	1	2	6	4	3
Khandwa	16 to 35	female	salaried employee	unmarried	diploma graduation postgraduation	radio TV or newspaper	1	13	fever and dry cough	respiratory droplets from infected person	washing hand with soap and water frequently	go to nearest health facility	sometimes	2 meters	FALSE	TRUE	TRUE	disagree	always	always	disagree	disagree	1	1	1	0	1	1	0	1	1	1	1	1	2	2	6	4	4
Khandwa	36 to 55	female	salaried employee	unmarried	diploma graduation postgraduation	radio TV or newspaper	1	13	fever and dry cough	respiratory droplets from infected person	all of the above	call the helpline and follow instructions	all times	1 meter	FALSE	FALSE	TRUE	disagree	always	always	disagree	disagree	1	1	0	1	0	1	1	1	1	1	1	1	2	2	6	4	4
Khandwa	16 to 35	male	agricultural labour or daily wage labour	unmarried	no formal education	radio TV or newspaper	1	13	fever and dry cough	respiratory droplets from infected person	drinking warm water frequently	go to nearest health facility	all times	1 meter	TRUE	FALSE	TRUE	disagree	always	always	disagree	disagree	1	1	0	0	0	0	1	1	1	1	1	1	2	2	4	4	4
Khandwa	16 to 35	male	student	married	diploma graduation postgraduation	no information source	1	13	do not know	do not know	all of the above	go to nearest corona hospital	all times	2 meters	FALSE	FALSE	TRUE	disagree	always	always	disagree	disagree	0	0	0	0	1	1	1	1	1	1	1	1	2	2	4	4	4
Khandwa	16 to 35	male	farmer	unmarried	no formal education	radio TV or newspaper	1	13	do not know	respiratory droplets from infected person	washing hand with soap and water frequently	go to nearest health facility	many times	2 meters	FALSE	not sure	TRUE	disagree	always	always	disagree	disagree	0	1	1	0	1	1	0	1	1	1	1	1	2	2	5	4	4
Khandwa	16 to 35	male	farmer	unmarried	6 to 12	radio TV or newspaper	1	13	itching and redness of skin	respiratory droplets from infected person	do not know	call the helpline and follow instructions	sometimes	2 meters	FALSE	FALSE	FALSE	disagree	always	always	disagree	disagree	0	1	0	1	1	1	1	0	1	1	1	1	2	2	5	4	4
Khandwa	16 to 35	male	student	married	diploma graduation postgraduation	radio TV or newspaper	1	13	do not know	do not know	washing hand with soap and water frequently	call the helpline and follow instructions	all times	2 meters	FALSE	TRUE	TRUE	disagree	always	always	disagree	disagree	0	0	1	1	1	1	0	1	1	1	1	1	2	2	5	4	4
Khandwa	36 to 55	male	self employed	unmarried	diploma graduation postgraduation	radio TV or newspaper	1	13	fever and dry cough	respiratory droplets from infected person	all of the above	go to nearest corona hospital	sometimes	2 meters	FALSE	TRUE	TRUE	disagree	always	always	disagree	disagree	1	1	0	0	1	1	0	1	1	1	1	1	2	2	5	4	4
Khandwa	36 to 55	female	salaried employee	unmarried	diploma graduation postgraduation	radio TV or newspaper	1	13	do not know	respiratory droplets from infected person	washing hand with soap and water frequently	call the helpline and follow instructions	sometimes	1 meter	FALSE	TRUE	TRUE	disagree	always	always	disagree	disagree	0	1	1	1	0	1	0	1	1	1	1	1	2	2	5	4	4
Khandwa	36 to 55	male	agricultural labour or daily wage labour	unmarried	no formal education	radio TV or newspaper	1	13	do not know	contaminated water	drinking warm water frequently	call the helpline and follow instructions	all times	1 meter	TRUE	TRUE	TRUE	not sure	always	always	agree	disagree	0	0	0	1	0	0	0	1	1	0	0	1	2	2	2	2	4
Khandwa	16 to 35	male	salaried employee	married	6 to 12	no information source	1	13	do not know	do not know	washing hand with soap and water frequently	call the helpline and follow instructions	no	3 meters	TRUE	not sure	TRUE	disagree	always	always	agree	agree	0	0	1	1	0	0	0	1	0	1	0	0	2	2	3	1	4
Khandwa	16 to 35	male	farmer	unmarried	6 to 12	radio TV or newspaper	1	13	fever and dry cough	do not know	standing in sun for 30 mins everyday	call the helpline and follow instructions	many times	1 meter	TRUE	FALSE	FALSE	not sure	always	occasionally	agree	agree	1	0	0	1	0	0	1	0	1	0	0	0	2	1	3	1	3
Khandwa	16 to 35	male	farmer	married	6 to 12	friends and relatives	1	13	loss of appetite and loss of weight	do not know	washing hand with soap and water frequently	take home remedies and avoid going out	no	2 meters	not sure	FALSE	TRUE	disagree	occasionally	occasionally	agree	not sure	0	0	1	0	1	0	1	1	0	1	0	0	1	1	4	1	2
Khandwa	16 to 35	male	agricultural labour or daily wage labour	married	no formal education	friends and relatives	1	13	do not know	do not know	washing hand with soap and water frequently	call the helpline and follow instructions	no	1 meter	TRUE	FALSE	TRUE	disagree	always	always	agree	agree	0	0	1	1	0	0	1	1	0	1	0	0	2	2	4	1	4
Khandwa	36 to 55	male	salaried employee	unmarried	6 to 12	internet	1	13	fever and dry cough	respiratory droplets from infected person	washing hand with soap and water frequently	go to nearest health facility	many times	2 meters	FALSE	FALSE	FALSE	not sure	occasionally	always	disagree	disagree	1	1	1	0	1	1	1	0	1	0	1	1	1	2	6	3	3
Khandwa	16 to 35	male	student	married	6 to 12	radio TV or newspaper	1	13	loss of appetite and loss of weight	respiratory droplets from infected person	drinking warm water frequently	go to nearest health facility	sometimes	1 meter	FALSE	not sure	TRUE	agree	always	always	disagree	disagree	0	1	0	0	0	1	0	1	1	0	1	1	2	2	3	3	4
Khandwa	16 to 35	male	student	married	diploma graduation postgraduation	radio TV or newspaper	1	13	loss of appetite and loss of weight	respiratory droplets from infected person	washing hand with soap and water frequently	go to nearest health facility	no	2 meters	not sure	FALSE	TRUE	disagree	always	always	agree	disagree	0	1	1	0	1	0	1	1	0	1	0	1	2	2	5	2	4
Khandwa	16 to 35	female	salaried employee	unmarried	6 to 12	local health worker and local health facility	1	13	loss of appetite and loss of weight	respiratory droplets from infected person	drinking warm water frequently	call the helpline and follow instructions	no	2 meters	TRUE	FALSE	TRUE	disagree	always	always	disagree	agree	0	1	0	1	1	0	1	1	0	1	1	0	2	2	5	2	4
Khandwa	16 to 35	male	unemployed	married	diploma graduation postgraduation	radio TV or newspaper	1	13	fever and dry cough	respiratory droplets from infected person	all of the above	go to nearest health facility	no	3 meters	FALSE	FALSE	TRUE	disagree	always	always	not sure	disagree	1	1	0	0	0	1	1	1	0	1	0	1	2	2	5	2	4
Khandwa	16 to 35	female	student	married	6 to 12	radio TV or newspaper	1	13	do not know	do not know	all of the above	call the helpline and follow instructions	no	2 meters	TRUE	TRUE	TRUE	disagree	always	always	not sure	disagree	0	0	0	1	1	0	0	1	0	1	0	1	2	2	3	2	4
Khandwa	16 to 35	female	salaried employee	unmarried	6 to 12	radio TV or newspaper	1	13	do not know	respiratory droplets from infected person	drinking warm water frequently	call the helpline and follow instructions	no	1 meter	FALSE	TRUE	FALSE	disagree	always	always	disagree	agree	0	1	0	1	0	1	0	0	0	1	1	0	2	2	3	2	4
Khandwa	16 to 35	male	farmer	unmarried	diploma graduation postgraduation	radio TV or newspaper	1	13	fever and dry cough	respiratory droplets from infected person	all of the above	go to nearest corona hospital	all times	1 meter	TRUE	TRUE	TRUE	agree	always	always	disagree	agree	1	1	0	0	0	0	0	1	1	0	1	0	2	2	3	2	4
Khandwa	36 to 55	male	farmer	unmarried	6 to 12	internet	1	13	do not know	respiratory droplets from infected person	all of the above	go to nearest health facility	no	2 meters	FALSE	FALSE	TRUE	disagree	always	always	disagree	disagree	0	1	0	0	1	1	1	1	0	1	1	1	2	2	5	3	4
Khandwa	less than 16	male	farmer	married	no formal education	friends and relatives	1	13	loss of appetite and loss of weight	respiratory droplets from infected person	drinking warm water frequently	call the helpline and follow instructions	all times	1 meter	TRUE	FALSE	TRUE	disagree	always	occasionally	agree	disagree	0	1	0	1	0	0	1	1	1	1	0	1	2	1	4	3	3
Khandwa	16 to 35	male	agricultural labour or daily wage labour	unmarried	diploma graduation postgraduation	no information source	1	13	do not know	do not know	all of the above	call the helpline and follow instructions	no	1 meter	FALSE	FALSE	TRUE	disagree	always	always	disagree	disagree	0	0	0	1	0	1	1	1	0	1	1	1	2	2	4	3	4
Khandwa		male		married	diploma graduation postgraduation	local health worker and local health facility	1	13	do not know	respiratory droplets from infected person	all of the above	go to nearest corona hospital	no	1 meter	FALSE	FALSE	TRUE	disagree	always	always	disagree	disagree	0	1	0	0	0	1	1	1	0	1	1	1	2	2	4	3	4
Khandwa	16 to 35	female	agricultural labour or daily wage labour	married	no formal education	radio TV or newspaper	3	11	loss of appetite and loss of weight	contaminated water	drinking warm water frequently	go to nearest corona hospital	many times	3 meters	TRUE	FALSE	FALSE	disagree	always	always			0	0	0	0	0	0	1	0	1	1			2	2	1		4
Khandwa	16 to 35	male	unemployed	married	diploma graduation postgraduation	radio TV or newspaper	2	12	do not know	respiratory droplets from infected person	washing hand with soap and water frequently	call the helpline and follow instructions	sometimes	2 meters	FALSE	FALSE	TRUE	disagree	always	always	disagree		0	1	1	1	1	1	1	1	1	1	1		2	2	7		4
Khandwa	36 to 55	male	self employed	unmarried	up to 5	radio TV or newspaper	6	8	do not know	respiratory droplets from infected person	washing hand with soap and water frequently	go to nearest corona hospital	no	2 meters	FALSE	FALSE	TRUE						0	1	1	0	1	1	1	1	0						6
Khandwa	16 to 35	female	salaried employee	married	diploma graduation postgraduation	radio TV or newspaper	8	6	fever and dry cough	respiratory droplets from infected person	drinking warm water frequently	call the helpline and follow instructions		3 meters	not sure	not sure	FALSE						1	1	0	1	0	0	0	0							3
Khandwa	16 to 35	female	agricultural labour or daily wage labour	unmarried	no formal education	radio TV or newspaper	2	12	loss of appetite and loss of weight	contaminated water	drinking warm water frequently	go to nearest health facility	all times	2 meters	FALSE	TRUE	TRUE	agree	always	always	agree		0	0	0	0	1	1	0	1	1	0	0		2	2	3		4
Khandwa	16 to 35	male	unemployed	married	diploma graduation postgraduation	radio TV or newspaper	2	12	loss of appetite and loss of weight	do not know	drinking warm water frequently	call the helpline and follow instructions	sometimes	3 meters	FALSE	FALSE	TRUE	disagree	always	always	disagree		0	0	0	1	0	1	1	1	1	1	1		2	2	4		4
Khandwa	16 to 35	male	student	married	diploma graduation postgraduation	internet	2	12	do not know	respiratory droplets from infected person	washing hand with soap and water frequently	go to nearest health facility	all times	2 meters	FALSE	FALSE	TRUE	disagree	always	always		disagree	0	1	1	0	1	1	1	1	1	1		1	2	2	6		4
Khandwa	16 to 35	male	salaried employee	married	diploma graduation postgraduation	radio TV or newspaper	3	11	do not know	respiratory droplets from infected person	all of the above	go to nearest health facility	no	1 meter	TRUE	FALSE	FALSE	not sure	always	always			0	1	0	0	0	0	1	0	0	0			2	2	2		4
Khandwa	16 to 35	male	agricultural labour or daily wage labour	unmarried	6 to 12	radio TV or newspaper	2	12	fever and dry cough	respiratory droplets from infected person	standing in sun for 30 mins everyday	go to nearest health facility	all times	1 meter	FALSE	not sure	FALSE	disagree	occasionally	occasionally		disagree	1	1	0	0	0	1	0	0	1	1		1	1	1	3		2
Khandwa	16 to 35	male	self employed	married	diploma graduation postgraduation	internet	3	11	do not know	do not know	washing hand with soap and water frequently	go to nearest health facility	no	2 meters	FALSE	FALSE	not sure	disagree	always	always			0	0	1	0	1	1	1	0	0	1			2	2	4		4
Khandwa	16 to 35	male	student	married	6 to 12	radio TV or newspaper	2	12	fever and dry cough	respiratory droplets from infected person	washing hand with soap and water frequently	go to nearest corona hospital	many times	1 meter	TRUE	not sure	FALSE		always	always	agree	disagree	1	1	1	0	0	0	0	0	1		0	1	2	2	3		4
Khandwa	more than 55	male	self employed	unmarried	no formal education	radio TV or newspaper	9	5	itching and redness of skin	respiratory droplets from infected person	washing hand with soap and water frequently	call the helpline and follow instructions	no										0	1	1	1					0
Khandwa	16 to 35	female	unemployed	divorced or widowed	diploma graduation postgraduation	radio TV or newspaper	9	5	do not know	respiratory droplets from infected person	drinking warm water frequently	call the helpline and follow instructions	all times										0	1	0	1					1
Khandwa	36 to 55	others	agricultural labour or daily wage labour	unmarried	no formal education	radio TV or newspaper	9	5	fever and dry cough	respiratory droplets from infected person	all of the above	go to nearest health facility	no										1	1	0	0					0
Khandwa	36 to 55	others	agricultural labour or daily wage labour	unmarried	no formal education	radio TV or newspaper	9	5	loss of appetite and loss of weight	respiratory droplets from infected person	drinking warm water frequently	call the helpline and follow instructions	all times										0	1	0	1					1
Khandwa	36 to 55	male	salaried employee	divorced or widowed	6 to 12	internet	9	5	itching and redness of skin	respiratory droplets from infected person	washing hand with soap and water frequently	go to nearest health facility	sometimes										0	1	1	0					1
Khandwa	more than 55	male	agricultural labour or daily wage labour	unmarried	up to 5	radio TV or newspaper	9	5	loss of appetite and loss of weight	respiratory droplets from infected person	standing in sun for 30 mins everyday	call the helpline and follow instructions	no										0	1	0	1					0
Khandwa	more than 55	male	farmer	unmarried	up to 5	radio TV or newspaper	9	5	itching and redness of skin	respiratory droplets from infected person	drinking warm water frequently	call the helpline and follow instructions	no										0	1	0	1					0
Khandwa	16 to 35	others	agricultural labour or daily wage labour	unmarried	diploma graduation postgraduation	local health worker and local health facility	9	5	do not know	do not know	do not know	go to nearest corona hospital	sometimes										0	0	0	0					1
Khandwa	more than 55	male	self employed	unmarried	diploma graduation postgraduation	internet	9	5	fever and dry cough	respiratory droplets from infected person	all of the above	go to nearest health facility	no										1	1	0	0					0
Khandwa	more than 55	male	unemployed	unmarried	diploma graduation postgraduation	radio TV or newspaper	9	5	do not know	respiratory droplets from infected person	all of the above	go to nearest corona hospital	many times										0	1	0	0					1
Khandwa	more than 55	male	agricultural labour or daily wage labour	unmarried	6 to 12	radio TV or newspaper	9	5	fever and dry cough	respiratory droplets from infected person	do not know	call the helpline and follow instructions	no										1	1	0	1					0
Khandwa	more than 55	male	agricultural labour or daily wage labour	unmarried	6 to 12	radio TV or newspaper	9	5	fever and dry cough	respiratory droplets from infected person	drinking warm water frequently	call the helpline and follow instructions	no										1	1	0	1					0
Khandwa	more than 55	male	agricultural labour or daily wage labour	unmarried	6 to 12	radio TV or newspaper	10	4		do not know	all of the above	go to nearest corona hospital	all times											0	0	0					1
Khandwa	less than 16	male	farmer	unmarried	no formal education	friends and relatives	7	7	loss of appetite and loss of weight	contaminated water	drinking warm water frequently	call the helpline and follow instructions	all times	2 meters	not sure								0	0	0	1	1	0			1
Khandwa	36 to 55	male	agricultural labour or daily wage labour	married	up to 5	friends and relatives	7	7	loss of appetite and loss of weight	contaminated water	drinking warm water frequently	go to nearest health facility	all times	1 meter	TRUE								0	0	0	0	0	0			1
Khandwa	36 to 55	others	agricultural labour or daily wage labour	unmarried	diploma graduation postgraduation	radio TV or newspaper	9	5	do not know	respiratory droplets from infected person	drinking warm water frequently	call the helpline and follow instructions	sometimes										0	1	0	1					1
Khandwa	36 to 55	male	farmer	unmarried	up to 5	no information source	10	4	do not know		do not know	do not know	sometimes										0		0	0					1
Khandwa	36 to 55	male	agricultural labour or daily wage labour	married	no formal education	radio TV or newspaper	9	5	fever and dry cough	respiratory droplets from infected person	all of the above	call the helpline and follow instructions	all times										1	1	0	1					1
Khandwa	36 to 55	male	agricultural labour or daily wage labour	married	no formal education	radio TV or newspaper	9	5	fever and dry cough	respiratory droplets from infected person	all of the above	go to nearest corona hospital	all times										1	1	0	0					1
Khandwa	16 to 35	male	agricultural labour or daily wage labour	divorced or widowed	6 to 12	internet	9	5	fever and dry cough	respiratory droplets from infected person	standing in sun for 30 mins everyday	call the helpline and follow instructions	many times										1	1	0	1					1
Khandwa	16 to 35	female	agricultural labour or daily wage labour	married	up to 5	friends and relatives	9	5	itching and redness of skin	respiratory droplets from infected person	washing hand with soap and water frequently	go to nearest health facility	sometimes										0	1	1	0					1
Khandwa	less than 16	male	farmer	unmarried	no formal education	internet	10	4	do not know	do not know	all of the above	take home remedies and avoid going out											0	0	0	0
Khandwa	36 to 55	female	agricultural labour or daily wage labour	unmarried	no formal education	radio TV or newspaper	10	4	fever and dry cough	contaminated water	drinking warm water frequently	call the helpline and follow instructions											1	0	0	1
Khandwa	36 to 55	female	farmer	unmarried	no formal education	local health worker and local health facility	7	7	loss of appetite and loss of weight	do not know	washing hand with soap and water frequently	call the helpline and follow instructions	no	2 meters	TRUE								0	0	1	1	1	0			0
Khandwa	36 to 55	male	salaried employee	unmarried	diploma graduation postgraduation	friends and relatives	9	5	do not know	respiratory droplets from infected person	washing hand with soap and water frequently	go to nearest health facility	sometimes										0	1	1	0					1
Khandwa	36 to 55	female	salaried employee	unmarried	no formal education	radio TV or newspaper	9	5	itching and redness of skin	contaminated water	drinking warm water frequently	call the helpline and follow instructions	many times										0	0	0	1					1
Khandwa	36 to 55	female	farmer	unmarried	no formal education	radio TV or newspaper	9	5	fever and dry cough	respiratory droplets from infected person	all of the above	call the helpline and follow instructions	all times										1	1	0	1					1
Khandwa	36 to 55	male	agricultural labour or daily wage labour	unmarried	6 to 12	friends and relatives	10	4	do not know	respiratory droplets from infected person	washing hand with soap and water frequently	go to nearest health facility											0	1	1	0
Khandwa	16 to 35	male	farmer	married	no formal education	friends and relatives	9	5	do not know	do not know			all times	2 meters	TRUE								0	0			1	0			1
Khandwa	36 to 55	female	agricultural labour or daily wage labour	unmarried	up to 5	internet	9	5	loss of appetite and loss of weight	respiratory droplets from infected person	standing in sun for 30 mins everyday	call the helpline and follow instructions	no										0	1	0	1					0
Khandwa	less than 16	male	agricultural labour or daily wage labour	unmarried	no formal education	radio TV or newspaper	9	5	loss of appetite and loss of weight	respiratory droplets from infected person	drinking warm water frequently	call the helpline and follow instructions	all times										0	1	0	1					1
Khandwa	36 to 55	male	agricultural labour or daily wage labour	unmarried	no formal education	radio TV or newspaper	9	5	itching and redness of skin	respiratory droplets from infected person	drinking warm water frequently	call the helpline and follow instructions	no										0	1	0	1					0
Khandwa	36 to 55	male	agricultural labour or daily wage labour	unmarried	no formal education	radio TV or newspaper	9	5	fever and dry cough	respiratory droplets from infected person	drinking warm water frequently	call the helpline and follow instructions	all times										1	1	0	1					1
Khandwa	36 to 55	male	agricultural labour or daily wage labour	unmarried	no formal education	radio TV or newspaper	9	5	itching and redness of skin	respiratory droplets from infected person	all of the above	call the helpline and follow instructions	no										0	1	0	1					0
Khandwa	36 to 55	male	agricultural labour or daily wage labour	unmarried	no formal education	radio TV or newspaper	9	5	loss of appetite and loss of weight	mosquito bites	drinking warm water frequently	go to nearest health facility	sometimes	2 meters									0	0	0	0	1				1
Khandwa	16 to 35	female	agricultural labour or daily wage labour	unmarried	6 to 12	friends and relatives	10	4	itching and redness of skin	contaminated water	washing hand with soap and water frequently	go to nearest health facility											0	0	1	0
Khandwa	less than 16	male	agricultural labour or daily wage labour	unmarried	6 to 12	radio TV or newspaper	9	5	itching and redness of skin	contaminated water	washing hand with soap and water frequently	call the helpline and follow instructions	many times										0	0	1	1					1
Khandwa	less than 16	male	farmer	unmarried	no formal education	radio TV or newspaper	8	6	loss of appetite and loss of weight	contaminated water	drinking warm water frequently	call the helpline and follow instructions	all times	1 meter									0	0	0	1	0				1
Khandwa	16 to 35	female	agricultural labour or daily wage labour	unmarried	up to 5	friends and relatives	9	5	itching and redness of skin	respiratory droplets from infected person	washing hand with soap and water frequently	call the helpline and follow instructions	all times										0	1	1	1					1
Khandwa	16 to 35	female	agricultural labour or daily wage labour	married	diploma graduation postgraduation	radio TV or newspaper	9	5	do not know	respiratory droplets from infected person	all of the above	call the helpline and follow instructions	all times										0	1	0	1					1
Khandwa	16 to 35	male	agricultural labour or daily wage labour	married	6 to 12	friends and relatives	10	4	loss of appetite and loss of weight	respiratory droplets from infected person	washing hand with soap and water frequently	go to nearest health facility											0	1	1	0
Khandwa	36 to 55	female	agricultural labour or daily wage labour	unmarried	up to 5	local health worker and local health facility	10	4	loss of appetite and loss of weight	respiratory droplets from infected person	drinking warm water frequently	call the helpline and follow instructions											0	1	0	1
Khandwa	16 to 35	male	agricultural labour or daily wage labour	married	up to 5	friends and relatives	9	5	itching and redness of skin	respiratory droplets from infected person	washing hand with soap and water frequently	go to nearest health facility	many times										0	1	1	0					1
Khandwa	16 to 35	male	agricultural labour or daily wage labour	married	up to 5	friends and relatives	10	4	itching and redness of skin	respiratory droplets from infected person	drinking warm water frequently	call the helpline and follow instructions											0	1	0	1
Khandwa	16 to 35	male	agricultural labour or daily wage labour	married	up to 5	friends and relatives	10	4	itching and redness of skin	respiratory droplets from infected person	washing hand with soap and water frequently	go to nearest health facility											0	1	1	0
Khandwa	16 to 35	male	agricultural labour or daily wage labour	married	up to 5	friends and relatives	10	4	itching and redness of skin	respiratory droplets from infected person	washing hand with soap and water frequently	go to nearest health facility											0	1	1	0
Khandwa	16 to 35	male	agricultural labour or daily wage labour	married	up to 5	friends and relatives	10	4	fever and dry cough	respiratory droplets from infected person	drinking warm water frequently	go to nearest health facility											1	1	0	0
Khandwa	16 to 35	male	salaried employee	unmarried	6 to 12	no information source	10	4	itching and redness of skin	contaminated water	drinking warm water frequently	go to nearest health facility											0	0	0	0
Khandwa	16 to 35	male	agricultural labour or daily wage labour	unmarried	up to 5	friends and relatives	9	5	itching and redness of skin	respiratory droplets from infected person	washing hand with soap and water frequently	go to nearest health facility	many times										0	1	1	0					1
Khandwa	16 to 35	male	agricultural labour or daily wage labour	unmarried	up to 5	friends and relatives	7	7	fever and dry cough	respiratory droplets from infected person	washing hand with soap and water frequently	call the helpline and follow instructions	no	1 meter	not sure								1	1	1	1	0	0			0
Khandwa	16 to 35	female	farmer	unmarried	up to 5	friends and relatives	8	6	loss of appetite and loss of weight	mosquito bites	drinking warm water frequently	call the helpline and follow instructions	all times	2 meters									0	0	0	1	1				1
Khandwa	16 to 35	male	house wife or house husband	unmarried	diploma graduation postgraduation	radio TV or newspaper	9	5	loss of appetite and loss of weight	respiratory droplets from infected person	washing hand with soap and water frequently	call the helpline and follow instructions	all times										0	1	1	1					1
Khandwa	16 to 35	male	salaried employee	unmarried	6 to 12	friends and relatives	9	5	loss of appetite and loss of weight	do not know	all of the above	go to nearest health facility	no										0	0	0	0					0
Khandwa	16 to 35	female	salaried employee	married	no formal education	radio TV or newspaper	7	7	fever and dry cough	contaminated water	drinking warm water frequently	call the helpline and follow instructions	all times	2 meters	not sure	FALSE							1	0	0	1	1	0	1		1
Khandwa	16 to 35	male	farmer	unmarried	6 to 12	friends and relatives	9	5	itching and redness of skin	do not know	washing hand with soap and water frequently	call the helpline and follow instructions	no										0	0	1	1					0
Khandwa	36 to 55	male	agricultural labour or daily wage labour	married	up to 5	radio TV or newspaper	9	5	loss of appetite and loss of weight	contaminated water	drinking warm water frequently	call the helpline and follow instructions	many times										0	0	0	1					1
Khandwa	36 to 55	male	salaried employee	unmarried	up to 5	internet	9	5	do not know	respiratory droplets from infected person	washing hand with soap and water frequently	go to nearest corona hospital	sometimes										0	1	1	0					1
Khandwa	16 to 35	male	farmer	married	up to 5	friends and relatives	9	5	itching and redness of skin	respiratory droplets from infected person	washing hand with soap and water frequently	go to nearest health facility	all times										0	1	1	0					1
Khandwa	less than 16	male	agricultural labour or daily wage labour	married	6 to 12	internet	7	7	loss of appetite and loss of weight	contaminated water	drinking warm water frequently	call the helpline and follow instructions	all times	2 meters	FALSE								0	0	0	1	1	1			1
Khandwa	16 to 35	male	unemployed	unmarried	diploma graduation postgraduation	radio TV or newspaper	9	5	fever and dry cough	respiratory droplets from infected person	all of the above	call the helpline and follow instructions	all times										1	1	0	1					1
Khandwa	36 to 55	male	farmer	married	up to 5	radio TV or newspaper	9	5	fever and dry cough	respiratory droplets from infected person	all of the above	call the helpline and follow instructions	many times										1	1	0	1					1
Khandwa	16 to 35	male	agricultural labour or daily wage labour	unmarried	diploma graduation postgraduation	local health worker and local health facility	9	5	do not know	respiratory droplets from infected person	drinking warm water frequently	call the helpline and follow instructions	all times										0	1	0	1					1
Khandwa	16 to 35	female	salaried employee	unmarried	diploma graduation postgraduation	internet	9	5	fever and dry cough	respiratory droplets from infected person	washing hand with soap and water frequently	go to nearest health facility	all times										1	1	1	0					1
Khandwa	16 to 35	female	agricultural labour or daily wage labour	unmarried	no formal education	radio TV or newspaper	8	6	fever and dry cough	contaminated water	drinking warm water frequently	call the helpline and follow instructions	sometimes	3 meters									1	0	0	1	0				1
Khandwa	16 to 35	female	agricultural labour or daily wage labour	unmarried	no formal education	radio TV or newspaper	9	5	loss of appetite and loss of weight	contaminated water	drinking warm water frequently	call the helpline and follow instructions	all times										0	0	0	1					1
Khandwa	16 to 35	male	salaried employee	unmarried	no formal education	local health worker and local health facility	9	5	fever and dry cough	respiratory droplets from infected person	drinking warm water frequently	go to nearest health facility	all times										1	1	0	0					1
Khandwa	16 to 35	male	unemployed	married	diploma graduation postgraduation	radio TV or newspaper	10	4	do not know	do not know	do not know	go to nearest health facility											0	0	0	0
Khandwa	16 to 35	male	unemployed	married	diploma graduation postgraduation	radio TV or newspaper	10	4	fever and dry cough	respiratory droplets from infected person	all of the above	call the helpline and follow instructions											1	1	0	1
Khandwa	16 to 35	male	unemployed	married	diploma graduation postgraduation	radio TV or newspaper	9	5	do not know	respiratory droplets from infected person	washing hand with soap and water frequently	call the helpline and follow instructions	sometimes										0	1	1	1					1
Khandwa	16 to 35	male	unemployed	married	diploma graduation postgraduation	radio TV or newspaper	10	4	fever and dry cough		all of the above	call the helpline and follow instructions	no										1		0	1					0
Khandwa	16 to 35	female	farmer	unmarried	no formal education	radio TV or newspaper	2	12		respiratory droplets from infected person	drinking warm water frequently	call the helpline and follow instructions	all times	1 meter	TRUE	TRUE	TRUE	agree	always	always	disagree	agree		1	0	1	0	0	0	1	1	0	1	0	2	2		2	4
Khandwa	16 to 35	female	agricultural labour or daily wage labour	married	6 to 12	radio TV or newspaper	9	5	fever and dry cough	respiratory droplets from infected person	all of the above	call the helpline and follow instructions	no										1	1	0	1					0
Khandwa	36 to 55	male	salaried employee	unmarried	diploma graduation postgraduation	internet	7	7	do not know	respiratory droplets from infected person	do not know	do not know	no	2 meters	TRUE	FALSE							0	1	0	0	1	0	1		0
Khandwa	16 to 35	male	self employed	unmarried	diploma graduation postgraduation	internet	9	5	fever and dry cough	respiratory droplets from infected person	washing hand with soap and water frequently	go to nearest health facility	sometimes										1	1	1	0					1
Khandwa	16 to 35	male	unemployed	unmarried	6 to 12	local health worker and local health facility	9	5	do not know	do not know	drinking warm water frequently	call the helpline and follow instructions	no										0	0	0	1					0
Khandwa	16 to 35	male	agricultural labour or daily wage labour	unmarried	no formal education	radio TV or newspaper	9	5	loss of appetite and loss of weight	contaminated water	washing hand with soap and water frequently	go to nearest corona hospital	all times										0	0	1	0					1
Khandwa	16 to 35	male	agricultural labour or daily wage labour	unmarried	no formal education	radio TV or newspaper	9	5	loss of appetite and loss of weight	do not know	washing hand with soap and water frequently	call the helpline and follow instructions	all times										0	0	1	1					1
Khandwa	16 to 35	male	agricultural labour or daily wage labour	unmarried	no formal education	radio TV or newspaper	9	5	loss of appetite and loss of weight	contaminated water	drinking warm water frequently	call the helpline and follow instructions	all times										0	0	0	1					1
Khandwa	16 to 35	male	agricultural labour or daily wage labour	unmarried	no formal education	radio TV or newspaper	8	6	loss of appetite and loss of weight	contaminated water	drinking warm water frequently	call the helpline and follow instructions	all times	1 meter									0	0	0	1	0				1
Khandwa	16 to 35	male	agricultural labour or daily wage labour	unmarried	no formal education	radio TV or newspaper	8	6	loss of appetite and loss of weight	contaminated water	drinking warm water frequently	call the helpline and follow instructions	all times	1 meter									0	0	0	1	0				1
Khandwa	16 to 35	male	agricultural labour or daily wage labour	unmarried	no formal education	radio TV or newspaper	9	5	loss of appetite and loss of weight	contaminated water	drinking warm water frequently	call the helpline and follow instructions	all times										0	0	0	1					1
Khandwa	36 to 55	male	agricultural labour or daily wage labour	unmarried	up to 5	radio TV or newspaper	9	5	fever and dry cough	respiratory droplets from infected person	all of the above	call the helpline and follow instructions	all times										1	1	0	1					1
Khandwa	36 to 55	male	agricultural labour or daily wage labour	unmarried	up to 5	radio TV or newspaper	9	5	fever and dry cough	respiratory droplets from infected person	all of the above	call the helpline and follow instructions	no										1	1	0	1					0
Khandwa	36 to 55	male	agricultural labour or daily wage labour	unmarried	up to 5	radio TV or newspaper	9	5	do not know	do not know	washing hand with soap and water frequently	call the helpline and follow instructions	no										0	0	1	1					0
Khandwa	36 to 55	male	agricultural labour or daily wage labour	unmarried	up to 5	radio TV or newspaper	7	7	loss of appetite and loss of weight	respiratory droplets from infected person	drinking warm water frequently	call the helpline and follow instructions	all times	3 meters	not sure								0	1	0	1	0	0			1
Khandwa	36 to 55	male	agricultural labour or daily wage labour	unmarried	up to 5	radio TV or newspaper	9	5	itching and redness of skin	contaminated water	drinking warm water frequently	call the helpline and follow instructions	many times										0	0	0	1					1
Khandwa	36 to 55	male	agricultural labour or daily wage labour	unmarried	up to 5	radio TV or newspaper	9	5	do not know	respiratory droplets from infected person	drinking warm water frequently	call the helpline and follow instructions	many times										0	1	0	1					1
Khandwa	36 to 55	male	agricultural labour or daily wage labour	unmarried	up to 5	radio TV or newspaper	9	5	loss of appetite and loss of weight	contaminated water	drinking warm water frequently	call the helpline and follow instructions	all times										0	0	0	1					1
Khandwa	16 to 35	male	agricultural labour or daily wage labour	married	no formal education	radio TV or newspaper	9	5	do not know		drinking warm water frequently	call the helpline and follow instructions	all times	1 meter									0		0	1	0				1
Khandwa	16 to 35	male	agricultural labour or daily wage labour	married	no formal education	radio TV or newspaper	9	5	loss of appetite and loss of weight	respiratory droplets from infected person	washing hand with soap and water frequently	call the helpline and follow instructions	many times										0	1	1	1					1
Khandwa	36 to 55	male	self employed	unmarried	diploma graduation postgraduation	radio TV or newspaper	9	5	do not know	respiratory droplets from infected person	washing hand with soap and water frequently	go to nearest health facility	sometimes										0	1	1	0					1
Khandwa	16 to 35	male	unemployed	married	6 to 12	internet	7	7	do not know	do not know	do not know	call the helpline and follow instructions	many times	3 meters	not sure								0	0	0	1	0	0			1
Khandwa	16 to 35	female	salaried employee	unmarried	diploma graduation postgraduation	radio TV or newspaper	9	5	fever and dry cough	respiratory droplets from infected person	drinking warm water frequently	call the helpline and follow instructions	sometimes										1	1	0	1					1
Khandwa	16 to 35	male	farmer	unmarried	no formal education	radio TV or newspaper	9	5	loss of appetite and loss of weight	contaminated water	drinking warm water frequently	call the helpline and follow instructions	all times										0	0	0	1					1
Khandwa	16 to 35	male	agricultural labour or daily wage labour	unmarried	diploma graduation postgraduation	radio TV or newspaper	9	5	do not know	respiratory droplets from infected person	do not know	call the helpline and follow instructions	sometimes										0	1	0	1					1
Khandwa	16 to 35	female	student	married	6 to 12	radio TV or newspaper	7	7	do not know	respiratory droplets from infected person	washing hand with soap and water frequently	do not know	sometimes	2 meters	not sure								0	1	1	0	1	0			1
Khandwa	less than 16	male	agricultural labour or daily wage labour	married	up to 5	radio TV or newspaper	9	5	loss of appetite and loss of weight	contaminated water	washing hand with soap and water frequently	call the helpline and follow instructions	all times										0	0	1	1					1
Khandwa	16 to 35	male	agricultural labour or daily wage labour	unmarried	up to 5	internet	9	5	do not know	do not know	all of the above	take home remedies and avoid going out	no										0	0	0	0					0
Khandwa	36 to 55	male	self employed	unmarried	6 to 12	radio TV or newspaper	9	5	do not know	respiratory droplets from infected person	do not know	do not know	no										0	1	0	0					0
Khandwa	36 to 55	male	salaried employee	unmarried	diploma graduation postgraduation	radio TV or newspaper	9	5	do not know	respiratory droplets from infected person	all of the above	call the helpline and follow instructions	no										0	1	0	1					0
Khandwa	36 to 55	male	salaried employee	unmarried	diploma graduation postgraduation	radio TV or newspaper	9	5	fever and dry cough	respiratory droplets from infected person	all of the above	go to nearest health facility	sometimes										1	1	0	0					1
Khandwa	36 to 55	male	salaried employee	unmarried	diploma graduation postgraduation	radio TV or newspaper	9	5	do not know	do not know	all of the above	call the helpline and follow instructions	no										0	0	0	1					0
Khandwa	16 to 35	male	self employed	unmarried	diploma graduation postgraduation	radio TV or newspaper	9	5	do not know	respiratory droplets from infected person	washing hand with soap and water frequently	take home remedies and avoid going out	sometimes										0	1	1	0					1
Khandwa	16 to 35	male	agricultural labour or daily wage labour	unmarried	6 to 12	internet	9	5	fever and dry cough	respiratory droplets from infected person	all of the above	call the helpline and follow instructions	no										1	1	0	1					0
Khandwa	16 to 35	female	agricultural labour or daily wage labour	unmarried	6 to 12	radio TV or newspaper	9	5	fever and dry cough	respiratory droplets from infected person	all of the above	call the helpline and follow instructions	no										1	1	0	1					0
Khandwa	36 to 55	male	agricultural labour or daily wage labour	unmarried	6 to 12	radio TV or newspaper	10	4	fever and dry cough	respiratory droplets from infected person	do not know	call the helpline and follow instructions											1	1	0	1
Khandwa	36 to 55	male	agricultural labour or daily wage labour	unmarried	6 to 12	radio TV or newspaper	9	5	fever and dry cough	respiratory droplets from infected person	all of the above	call the helpline and follow instructions	no										1	1	0	1					0
Khandwa	36 to 55	male	agricultural labour or daily wage labour	unmarried	6 to 12	radio TV or newspaper	10	4	loss of appetite and loss of weight	respiratory droplets from infected person	drinking warm water frequently	call the helpline and follow instructions											0	1	0	1
Khandwa	16 to 35	male	student	married	diploma graduation postgraduation	internet	9	5	itching and redness of skin	contaminated water	drinking warm water frequently	go to nearest health facility	sometimes										0	0	0	0					1
Khandwa	16 to 35	male	self employed	unmarried	6 to 12	internet	9	5	do not know	do not know	all of the above	go to nearest corona hospital	no										0	0	0	0					0
Khandwa	16 to 35	female	agricultural labour or daily wage labour	unmarried	up to 5	radio TV or newspaper	9	5	loss of appetite and loss of weight	contaminated water	drinking warm water frequently	call the helpline and follow instructions	all times										0	0	0	1					1
Khandwa	16 to 35	male	student	unmarried	6 to 12	radio TV or newspaper	10	4	do not know	respiratory droplets from infected person	all of the above	call the helpline and follow instructions											0	1	0	1
Khandwa	16 to 35	male	agricultural labour or daily wage labour	unmarried	6 to 12	local health worker and local health facility	7	7	loss of appetite and loss of weight	mosquito bites	standing in sun for 30 mins everyday	call the helpline and follow instructions	all times	do not know	TRUE								0	0	0	1	0	0			1
Khandwa	16 to 35	male	salaried employee	unmarried	diploma graduation postgraduation	radio TV or newspaper	7	7	do not know	respiratory droplets from infected person	washing hand with soap and water frequently	take home remedies and avoid going out	sometimes	2 meters	FALSE								0	1	1	0	1	1			1
Khandwa	16 to 35	male	salaried employee	unmarried	diploma graduation postgraduation	radio TV or newspaper	9	5	fever and dry cough	respiratory droplets from infected person	washing hand with soap and water frequently	go to nearest corona hospital	sometimes										1	1	1	0					1
Khandwa	16 to 35	male	unemployed	married	6 to 12	radio TV or newspaper	9	5	fever and dry cough	respiratory droplets from infected person	all of the above	call the helpline and follow instructions	no										1	1	0	1					0
Khandwa	16 to 35	male	unemployed	married	6 to 12	radio TV or newspaper	8	6	do not know	respiratory droplets from infected person	all of the above	go to nearest corona hospital	no										0	1	0	0					0
Khandwa	36 to 55	male	salaried employee	unmarried	6 to 12	radio TV or newspaper	7	7	fever and dry cough	respiratory droplets from infected person	washing hand with soap and water frequently	call the helpline and follow instructions	many times	2 meters	FALSE	FALSE							1	1	1	1	1	1	1		1
Khandwa	36 to 55	male	salaried employee	unmarried	6 to 12	radio TV or newspaper	9	5	fever and dry cough	respiratory droplets from infected person	all of the above	go to nearest health facility	all times										1	1	0	0					1
Khandwa	16 to 35	male	salaried employee	unmarried	6 to 12	internet	9	5	fever and dry cough	respiratory droplets from infected person	drinking warm water frequently	call the helpline and follow instructions	all times										1	1	0	1					1
Khandwa	16 to 35	male	student	married	diploma graduation postgraduation	radio TV or newspaper	9	5	fever and dry cough	respiratory droplets from infected person	drinking warm water frequently	call the helpline and follow instructions	no										1	1	0	1					0
Khandwa	16 to 35	male	student	married	diploma graduation postgraduation	radio TV or newspaper	10	4		mosquito bites	all of the above	go to nearest corona hospital	no											0	0	0					0
Khandwa	16 to 35	male	agricultural labour or daily wage labour	married	6 to 12	internet	10	4	itching and redness of skin	respiratory droplets from infected person	drinking warm water frequently	call the helpline and follow instructions											0	1	0	1
Khandwa	16 to 35	male	agricultural labour or daily wage labour	married	6 to 12	internet	10	4	loss of appetite and loss of weight	respiratory droplets from infected person	washing hand with soap and water frequently	go to nearest corona hospital											0	1	1	0
Khandwa	16 to 35	male	agricultural labour or daily wage labour	married	6 to 12	internet	9	5	do not know	respiratory droplets from infected person	all of the above	go to nearest health facility	no										0	1	0	0					0
Khandwa	16 to 35	male	agricultural labour or daily wage labour	married	6 to 12	internet	9	5	do not know	do not know	drinking warm water frequently	go to nearest corona hospital	sometimes	do not know									0	0	0	0	0				1
Khandwa	16 to 35	male	self employed	married	diploma graduation postgraduation	internet	9	5	fever and dry cough	respiratory droplets from infected person	washing hand with soap and water frequently	go to nearest corona hospital	many times										1	1	1	0					1
Khandwa	16 to 35	female	farmer	unmarried	6 to 12	radio TV or newspaper	9	5	loss of appetite and loss of weight	contaminated water	drinking warm water frequently	go to nearest health facility	all times										0	0	0	0					1
Khandwa	16 to 35	male	agricultural labour or daily wage labour	unmarried	up to 5	radio TV or newspaper	9	5	fever and dry cough	respiratory droplets from infected person	all of the above	call the helpline and follow instructions	all times										1	1	0	1					1
Khandwa	16 to 35	male	agricultural labour or daily wage labour	unmarried	up to 5	radio TV or newspaper	9	5	fever and dry cough	respiratory droplets from infected person	all of the above	do not know	many times										1	1	0	0					1
Khandwa	16 to 35	male	agricultural labour or daily wage labour	unmarried	up to 5	radio TV or newspaper	9	5	fever and dry cough	respiratory droplets from infected person	all of the above	call the helpline and follow instructions	no										1	1	0	1					0
Khandwa	16 to 35	male	agricultural labour or daily wage labour	unmarried	up to 5	radio TV or newspaper	9	5	fever and dry cough	respiratory droplets from infected person	drinking warm water frequently	call the helpline and follow instructions	no										1	1	0	1					0
Khandwa	16 to 35	male	agricultural labour or daily wage labour	unmarried	up to 5	radio TV or newspaper	9	5	loss of appetite and loss of weight	respiratory droplets from infected person	drinking warm water frequently	go to nearest health facility	all times										0	1	0	0					1
Khandwa	16 to 35	male	agricultural labour or daily wage labour	unmarried	up to 5	radio TV or newspaper	9	5	loss of appetite and loss of weight	contaminated water	drinking warm water frequently	call the helpline and follow instructions	all times										0	0	0	1					1
Khandwa	16 to 35	male	agricultural labour or daily wage labour	unmarried	up to 5	radio TV or newspaper	9	5	loss of appetite and loss of weight	contaminated water	washing hand with soap and water frequently	call the helpline and follow instructions	all times										0	0	1	1					1
Khandwa	16 to 35	male	agricultural labour or daily wage labour	unmarried	up to 5	radio TV or newspaper	9	5	loss of appetite and loss of weight	contaminated water	drinking warm water frequently	call the helpline and follow instructions	all times										0	0	0	1					1
Khandwa	16 to 35	male	agricultural labour or daily wage labour	unmarried	6 to 12	radio TV or newspaper	9	5	do not know	respiratory droplets from infected person	do not know	go to nearest health facility	all times										0	1	0	0					1
Khandwa	16 to 35	male	agricultural labour or daily wage labour	unmarried	6 to 12	radio TV or newspaper	9	5	do not know	respiratory droplets from infected person	all of the above	take home remedies and avoid going out	all times										0	1	0	0					1
Khandwa	16 to 35	male	self employed	unmarried	6 to 12	radio TV or newspaper	9	5	fever and dry cough	respiratory droplets from infected person	washing hand with soap and water frequently	call the helpline and follow instructions	many times										1	1	1	1					1
Khandwa	16 to 35	male	self employed	unmarried	6 to 12	radio TV or newspaper	9	5	do not know	respiratory droplets from infected person	washing hand with soap and water frequently	go to nearest corona hospital	sometimes										0	1	1	0					1
Khandwa	16 to 35	male	salaried employee	unmarried	up to 5	radio TV or newspaper	2	12	do not know	do not know	all of the above	do not know	no		not sure	TRUE	not sure	disagree	always	always	not sure	agree	0	0	0	0		0	0	0	0	1	0	0	2	2		1	4
Khandwa	16 to 35	male	agricultural labour or daily wage labour	married	up to 5	radio TV or newspaper	9	5	fever and dry cough	respiratory droplets from infected person	all of the above	do not know	all times										1	1	0	0					1
Khandwa	16 to 35	male	agricultural labour or daily wage labour	married	up to 5	radio TV or newspaper	10	4	loss of appetite and loss of weight	contaminated water	drinking warm water frequently	call the helpline and follow instructions											0	0	0	1
Khandwa	16 to 35	male	agricultural labour or daily wage labour	married	up to 5	radio TV or newspaper	10	4	loss of appetite and loss of weight	contaminated water	drinking warm water frequently	call the helpline and follow instructions											0	0	0	1
Khandwa	16 to 35	male	agricultural labour or daily wage labour	married	up to 5	radio TV or newspaper	9	5	loss of appetite and loss of weight	contaminated water	drinking warm water frequently	call the helpline and follow instructions	all times										0	0	0	1					1
Khandwa	16 to 35	male	agricultural labour or daily wage labour	married	up to 5	radio TV or newspaper	9	5	loss of appetite and loss of weight	contaminated water	drinking warm water frequently	call the helpline and follow instructions	all times										0	0	0	1					1
Khandwa	16 to 35	male	farmer	unmarried	up to 5	radio TV or newspaper	9	5	do not know	respiratory droplets from infected person	all of the above	call the helpline and follow instructions	no										0	1	0	1					0
Khandwa	16 to 35	male	salaried employee	married	diploma graduation postgraduation	radio TV or newspaper	8	6	itching and redness of skin	contaminated water	drinking warm water frequently	call the helpline and follow instructions	sometimes	2 meters									0	0	0	1	1				1
Khandwa	16 to 35	male	self employed	married	6 to 12	internet	9	5	fever and dry cough	respiratory droplets from infected person	washing hand with soap and water frequently	go to nearest health facility	sometimes										1	1	1	0					1
Khandwa	16 to 35	male	student	married	6 to 12	radio TV or newspaper	9	5	fever and dry cough	respiratory droplets from infected person	all of the above	go to nearest corona hospital	all times										1	1	0	0					1
Khandwa	16 to 35	male	agricultural labour or daily wage labour	married	6 to 12	radio TV or newspaper	9	5	fever and dry cough	respiratory droplets from infected person	all of the above	call the helpline and follow instructions	many times										1	1	0	1					1
Khandwa	16 to 35	male	agricultural labour or daily wage labour	married	6 to 12	radio TV or newspaper	9	5	fever and dry cough	do not know	all of the above	call the helpline and follow instructions	no										1	0	0	1					0
Khandwa	16 to 35	male	agricultural labour or daily wage labour	married	6 to 12	radio TV or newspaper	9	5	fever and dry cough	respiratory droplets from infected person	all of the above	call the helpline and follow instructions	no										1	1	0	1					0
Khandwa	16 to 35	male	agricultural labour or daily wage labour	married	6 to 12	radio TV or newspaper	9	5	fever and dry cough	respiratory droplets from infected person	all of the above	take home remedies and avoid going out	no										1	1	0	0					0
Khandwa	16 to 35	male	agricultural labour or daily wage labour	married	6 to 12	radio TV or newspaper	9	5	do not know	respiratory droplets from infected person	drinking warm water frequently	take home remedies and avoid going out	no										0	1	0	0					0
Khandwa	16 to 35	male	agricultural labour or daily wage labour	married	6 to 12	radio TV or newspaper	9	5	do not know	mosquito bites	washing hand with soap and water frequently	go to nearest health facility	no										0	0	1	0					0
Khandwa	16 to 35	male	agricultural labour or daily wage labour	married	6 to 12	radio TV or newspaper	9	5	itching and redness of skin	respiratory droplets from infected person	drinking warm water frequently	go to nearest health facility	many times										0	1	0	0					1
Khandwa	16 to 35	male	farmer	unmarried	6 to 12	radio TV or newspaper	9	5	do not know	do not know	all of the above	go to nearest corona hospital	no										0	0	0	0					0
Khandwa	16 to 35	male	farmer	unmarried	6 to 12	radio TV or newspaper	9	5	fever and dry cough	respiratory droplets from infected person	all of the above	call the helpline and follow instructions	many times										1	1	0	1					1
Khandwa	16 to 35	male	salaried employee	unmarried	6 to 12	radio TV or newspaper	9	5	loss of appetite and loss of weight	respiratory droplets from infected person	do not know	call the helpline and follow instructions	all times										0	1	0	1					1
Khandwa	16 to 35	male	self employed	married	6 to 12	radio TV or newspaper	9	5	itching and redness of skin	do not know	washing hand with soap and water frequently	call the helpline and follow instructions	all times										0	0	1	1					1
Khandwa				unmarried	6 to 12	local health worker and local health facility	2	12		do not know	drinking warm water frequently	call the helpline and follow instructions	no	do not know	TRUE	FALSE	TRUE	agree	always	always	disagree	disagree		0	0	1	0	0	1	1	0	0	1	1	2	2		2	4
Khandwa		male	agricultural labour or daily wage labour	married	6 to 12	internet	2	12	do not know	respiratory droplets from infected person	all of the above	go to nearest corona hospital		1 meter	FALSE	FALSE	TRUE	disagree	always	always	agree	agree	0	1	0	0	0	1	1	1		1	0	0	2	2	4		4
Khandwa			farmer	unmarried	6 to 12		9	5	fever and dry cough	respiratory droplets from infected person	washing hand with soap and water frequently	go to nearest health facility	all times										1	1	1	0					1
Khandwa	16 to 35	male	agricultural labour or daily wage labour		no formal education	internet	9	5	itching and redness of skin	respiratory droplets from infected person	all of the above	take home remedies and avoid going out	no										0	1	0	0					0
Khandwa	16 to 35		agricultural labour or daily wage labour	unmarried	no formal education	radio TV or newspaper	9	5	itching and redness of skin	respiratory droplets from infected person	all of the above	take home remedies and avoid going out	no										0	1	0	0					0
Khandwa			agricultural labour or daily wage labour	unmarried	6 to 12	radio TV or newspaper	9	5	fever and dry cough	respiratory droplets from infected person	all of the above	go to nearest health facility	no										1	1	0	0					0
Khandwa	36 to 55	male		unmarried		radio TV or newspaper	9	5	do not know	do not know	do not know	do not know		2 meters									0	0	0	0	1
Khandwa	16 to 35		agricultural labour or daily wage labour	unmarried	6 to 12	local health worker and local health facility	10	4	loss of appetite and loss of weight		drinking warm water frequently	call the helpline and follow instructions	all times										0		0	1					1
Khandwa		male	agricultural labour or daily wage labour	unmarried	no formal education	radio TV or newspaper	9	5	loss of appetite and loss of weight	contaminated water	drinking warm water frequently	call the helpline and follow instructions	all times										0	0	0	1					1
Khandwa			agricultural labour or daily wage labour			radio TV or newspaper	10	4		mosquito bites	drinking warm water frequently	do not know	sometimes											0	0	0					1
Khandwa		female	agricultural labour or daily wage labour	unmarried	6 to 12	radio TV or newspaper	9	5	fever and dry cough	mosquito bites	drinking warm water frequently	go to nearest health facility	sometimes										1	0	0	0					1
Khandwa					up to 5		5	9				go to nearest corona hospital	all times	1 meter		TRUE	FALSE	not sure	occasionally	occasionally	agree	not sure				0	0		0	0	1	0	0	0	1	1		1	2
Khandwa	less than 16		farmer	unmarried	diploma graduation postgraduation	radio TV or newspaper	9	5	loss of appetite and loss of weight	contaminated water	drinking warm water frequently	call the helpline and follow instructions	all times										0	0	0	1					1
Khandwa	36 to 55			unmarried	6 to 12	radio TV or newspaper	10	4	loss of appetite and loss of weight	respiratory droplets from infected person	washing hand with soap and water frequently	go to nearest corona hospital											0	1	1	0
Khandwa		male	farmer	married	no formal education	radio TV or newspaper	10	4	do not know	do not know	do not know			do not know									0	0	0		0
Rajagarh	less than 16	female	farmer	married	no formal education	radio TV or newspaper	1	13	do not know	do not know	all of the above	do not know	all times	1 meter	TRUE	TRUE	not sure	not sure	occasionally	always	agree	not sure	0	0	0	0	0	0	0	0	1	0	0	0	1	2	0	1	3
Rajagarh	16 to 35	male	farmer	unmarried	no formal education	radio TV or newspaper	1	13	itching and redness of skin	respiratory droplets from infected person	drinking warm water frequently	call the helpline and follow instructions	no	2 meters	FALSE	TRUE	TRUE	agree	always	always	agree	agree	0	1	0	1	1	1	0	1	0	0	0	0	2	2	5	0	4
Rajagarh	16 to 35	female	salaried employee	unmarried	diploma graduation postgraduation	local health worker and local health facility	1	13	do not know	respiratory droplets from infected person	all of the above	go to nearest corona hospital	sometimes	do not know	not sure	FALSE	not sure	disagree	always	always	disagree	disagree	0	1	0	0	0	0	1	0	1	1	1	1	2	2	2	4	4
Rajagarh	16 to 35	male	farmer	married	up to 5	radio TV or newspaper	1	13	do not know	contaminated water	washing hand with soap and water frequently	go to nearest corona hospital	no	1 meter	TRUE	TRUE	TRUE	agree	always	always	agree	agree	0	0	1	0	0	0	0	1	0	0	0	0	2	2	2	0	4
Rajagarh	16 to 35	male	student	married	6 to 12	radio TV or newspaper	1	13	do not know	respiratory droplets from infected person	all of the above	go to nearest health facility	no	1 meter	TRUE	TRUE	TRUE	agree	always	always	agree	agree	0	1	0	0	0	0	0	1	0	0	0	0	2	2	2	0	4
Rajagarh	16 to 35	male	farmer	unmarried	up to 5	friends and relatives	1	13	loss of appetite and loss of weight	contaminated water	washing hand with soap and water frequently	go to nearest health facility	sometimes	3 meters	not sure	TRUE	FALSE	not sure	occasionally	occasionally	disagree	disagree	0	0	1	0	0	0	0	0	1	0	1	1	1	1	1	3	2
Rajagarh	16 to 35	male	agricultural labour or daily wage labour	unmarried	6 to 12	radio TV or newspaper	1	13	itching and redness of skin	contaminated water	standing in sun for 30 mins everyday	call the helpline and follow instructions	all times	3 meters	TRUE	TRUE	FALSE	not sure	occasionally	occasionally	disagree	not sure	0	0	0	1	0	0	0	0	1	0	1	0	1	1	1	2	2
Rajagarh	36 to 55	female	salaried employee	unmarried	diploma graduation postgraduation	radio TV or newspaper	1	13	fever and dry cough	respiratory droplets from infected person	washing hand with soap and water frequently	go to nearest health facility	many times	2 meters	FALSE	FALSE	TRUE	disagree	always	always	disagree	disagree	1	1	1	0	1	1	1	1	1	1	1	1	2	2	7	4	4
Rajagarh	less than 16	male	student	married	6 to 12	internet	1	13	fever and dry cough	respiratory droplets from infected person	washing hand with soap and water frequently	call the helpline and follow instructions	no	2 meters	FALSE	FALSE	FALSE	disagree	occasionally	occasionally	disagree	disagree	1	1	1	1	1	1	1	0	0	1	1	1	1	1	7	3	2
Rajagarh	16 to 35	male	salaried employee	unmarried	diploma graduation postgraduation	radio TV or newspaper	1	13	do not know	respiratory droplets from infected person	washing hand with soap and water frequently	call the helpline and follow instructions	many times	2 meters	FALSE	FALSE	TRUE	agree	always	always	disagree	disagree	0	1	1	1	1	1	1	1	1	0	1	1	2	2	7	3	4
Rajagarh	16 to 35	male	agricultural labour or daily wage labour	unmarried	up to 5	radio TV or newspaper	1	13	do not know	do not know	drinking warm water frequently	call the helpline and follow instructions	all times	2 meters	not sure	TRUE	FALSE	agree	always	always	disagree	disagree	0	0	0	1	1	0	0	0	1	0	1	1	2	2	2	3	4
Rajagarh	16 to 35	female	student	married	diploma graduation postgraduation	internet	1	13	fever and dry cough	do not know	all of the above	take home remedies and avoid going out	many times	1 meter	TRUE	TRUE	TRUE	disagree	always	always	not sure	disagree	1	0	0	0	0	0	0	1	1	1	0	1	2	2	2	3	4
Rajagarh	16 to 35	female	student	married	diploma graduation postgraduation	local health worker and local health facility	1	13	do not know	do not know	all of the above	go to nearest health facility	no	1 meter	FALSE	TRUE	TRUE	disagree	always	always	disagree	disagree	0	0	0	0	0	1	0	1	0	1	1	1	2	2	2	3	4
Rajagarh				married	6 to 12	radio TV or newspaper	1	13	itching and redness of skin	contaminated water	drinking warm water frequently	go to nearest corona hospital	many times	3 meters	TRUE	FALSE	TRUE	agree	always	always	disagree	disagree	0	0	0	0	0	0	1	1	1	0	1	1	2	2	2	3	4
Rajagarh	16 to 35	male	farmer	unmarried	up to 5	friends and relatives	1	13	itching and redness of skin	do not know	drinking warm water frequently	call the helpline and follow instructions	all times	3 meters	not sure	FALSE	not sure	agree	occasionally	always	disagree	disagree	0	0	0	1	0	0	1	0	1	0	1	1	1	2	2	3	3
Rajagarh	less than 16	male	farmer	unmarried	6 to 12	radio TV or newspaper	1	13	itching and redness of skin	contaminated water	drinking warm water frequently	call the helpline and follow instructions	many times	1 meter	TRUE	TRUE	TRUE	agree	always	always	agree	agree	0	0	0	1	0	0	0	1	1	0	0	0	2	2	2	1	4
Rajagarh	16 to 35	female	student	married	diploma graduation postgraduation	radio TV or newspaper	1	13	do not know	do not know	all of the above	call the helpline and follow instructions	no	2 meters	not sure	not sure	FALSE	disagree	occasionally	always	agree	agree	0	0	0	1	1	0	0	0	0	1	0	0	1	2	2	1	3
Rajagarh	16 to 35	male	unemployed	married	diploma graduation postgraduation	radio TV or newspaper	1	13	fever and dry cough	respiratory droplets from infected person	washing hand with soap and water frequently	go to nearest health facility	sometimes	2 meters	FALSE	TRUE	TRUE	disagree	always	occasionally	disagree	disagree	1	1	1	0	1	1	0	1	1	1	1	1	2	1	6	4	3
Rajagarh	16 to 35	male	farmer	married	no formal education	no information source	1	13	do not know	do not know	washing hand with soap and water frequently	call the helpline and follow instructions	all times	1 meter	not sure	FALSE	TRUE	disagree	always	always	disagree	disagree	0	0	1	1	0	0	1	1	1	1	1	1	2	2	4	4	4
Rajagarh	16 to 35	others	student	married	6 to 12	internet	1	13	do not know	mosquito bites	drinking warm water frequently	call the helpline and follow instructions	all times	3 meters	FALSE	FALSE	TRUE	disagree	always	always	disagree	disagree	0	0	0	1	0	1	1	1	1	1	1	1	2	2	4	4	4
Rajagarh	16 to 35	male	student	married	diploma graduation postgraduation	radio TV or newspaper	1	13	loss of appetite and loss of weight	respiratory droplets from infected person	all of the above	call the helpline and follow instructions	many times	1 meter	not sure	FALSE	TRUE	disagree	always	always	disagree	disagree	0	1	0	1	0	0	1	1	1	1	1	1	2	2	4	4	4
Rajagarh	36 to 55	female	agricultural labour or daily wage labour	unmarried	diploma graduation postgraduation	radio TV or newspaper	1	13	fever and dry cough	do not know	all of the above	call the helpline and follow instructions	sometimes	1 meter	FALSE	FALSE	TRUE	disagree	occasionally	always	disagree	disagree	1	0	0	1	0	1	1	1	1	1	1	1	1	2	5	4	3
Rajagarh	more than 55	male	salaried employee	unmarried	6 to 12	local health worker and local health facility	1	13	do not know	respiratory droplets from infected person	washing hand with soap and water frequently	go to nearest corona hospital	sometimes	1 meter	FALSE	FALSE	TRUE	disagree	always	always	disagree	disagree	0	1	1	0	0	1	1	1	1	1	1	1	2	2	5	4	4
Rajagarh	less than 16	male	farmer	unmarried	no formal education	radio TV or newspaper	1	13	itching and redness of skin	contaminated water	washing hand with soap and water frequently	do not know	sometimes	3 meters	TRUE	FALSE	FALSE	agree	always	occasionally	disagree	agree	0	0	1	0	0	0	1	0	1	0	1	0	2	1	2	2	3
Rajagarh	16 to 35	female	farmer	unmarried	no formal education	radio TV or newspaper	1	13	loss of appetite and loss of weight	do not know	all of the above	go to nearest health facility	no	2 meters	FALSE	FALSE	FALSE	not sure	never	never	disagree	agree	0	0	0	0	1	1	1	0	0	0	1	0	0	0	3	1	0
Rajagarh	less than 16	female	farmer	unmarried	no formal education	radio TV or newspaper	1	13	loss of appetite and loss of weight	contaminated water	drinking warm water frequently	call the helpline and follow instructions	all times	1 meter	TRUE	FALSE	TRUE	agree	always	always	agree	agree	0	0	0	1	0	0	1	1	1	0	0	0	2	2	3	1	4
Rajagarh	16 to 35	male	student	married	6 to 12	radio TV or newspaper	1	13	do not know	respiratory droplets from infected person	do not know	do not know	no	3 meters	not sure	FALSE	TRUE	disagree	always	always	not sure	not sure	0	1	0	0	0	0	1	1	0	1	0	0	2	2	3	1	4
Rajagarh	16 to 35	male	agricultural labour or daily wage labour	married	up to 5	friends and relatives	1	13	itching and redness of skin	respiratory droplets from infected person	washing hand with soap and water frequently	go to nearest health facility	many times	1 meter	TRUE	TRUE	TRUE	agree	always	always	agree	agree	0	1	1	0	0	0	0	1	1	0	0	0	2	2	3	1	4
Rajagarh	36 to 55	male	farmer	unmarried	6 to 12	radio TV or newspaper	1	13	do not know	do not know	standing in sun for 30 mins everyday	take home remedies and avoid going out	all times	2 meters	not sure	FALSE	TRUE	not sure	occasionally	always	not sure	not sure	0	0	0	0	1	0	1	1	1	0	0	0	1	2	3	1	3
Rajagarh	less than 16	male	farmer	married	up to 5	friends and relatives	1	13	loss of appetite and loss of weight	contaminated water	washing hand with soap and water frequently	call the helpline and follow instructions	many times	1 meter	FALSE	FALSE	FALSE	agree	always	occasionally	agree	agree	0	0	1	1	0	1	1	0	1	0	0	0	2	1	4	1	3
Rajagarh	16 to 35	female	salaried employee	unmarried	6 to 12	radio TV or newspaper	1	13	do not know	respiratory droplets from infected person	drinking warm water frequently	call the helpline and follow instructions	sometimes	1 meter	TRUE	FALSE	TRUE	not sure	always	always	agree	agree	0	1	0	1	0	0	1	1	1	0	0	0	2	2	4	1	4
Rajagarh	16 to 35	male	student	married	up to 5	radio TV or newspaper	1	13	fever and dry cough	respiratory droplets from infected person	washing hand with soap and water frequently	call the helpline and follow instructions	sometimes	1 meter	FALSE	FALSE	FALSE	disagree	always	always	disagree	agree	1	1	1	1	0	1	1	0	1	1	1	0	2	2	6	3	4
Rajagarh	16 to 35	male	student	married	6 to 12	internet	1	13	fever and dry cough	respiratory droplets from infected person	all of the above	call the helpline and follow instructions	no	3 meters	FALSE	FALSE	TRUE	disagree	always	always	disagree	disagree	1	1	0	1	0	1	1	1	0	1	1	1	2	2	6	3	4
Rajagarh	more than 55	others	unemployed	unmarried	diploma graduation postgraduation	local health worker and local health facility	1	13	fever and dry cough	respiratory droplets from infected person	all of the above	call the helpline and follow instructions	no	1 meter	FALSE	FALSE	TRUE	disagree	always	always	disagree	disagree	1	1	0	1	0	1	1	1	0	1	1	1	2	2	6	3	4
Rajagarh	less than 16	female	house wife or house husband	married	6 to 12	radio TV or newspaper	1	13	do not know	contaminated water	drinking warm water frequently	call the helpline and follow instructions	sometimes	2 meters	not sure	FALSE	not sure	disagree	occasionally	never	disagree	agree	0	0	0	1	1	0	1	0	1	1	1	0	1	0	3	3	1
Rajagarh	16 to 35	male	farmer	unmarried	diploma graduation postgraduation	no information source	1	13	do not know	do not know	do not know	do not know	all times	2 meters	FALSE	FALSE	FALSE	disagree	occasionally	occasionally	agree	disagree	0	0	0	0	1	1	1	0	1	1	0	1	1	1	3	3	2
Rajagarh	16 to 35	male	self employed	married	diploma graduation postgraduation	internet	1	13	fever and dry cough	respiratory droplets from infected person	do not know	take home remedies and avoid going out	no	1 meter	FALSE	not sure	FALSE	disagree	occasionally	always	disagree	disagree	1	1	0	0	0	1	0	0	0	1	1	1	1	2	3	3	3
Rajagarh	16 to 35	male	unemployed	unmarried	6 to 12	radio TV or newspaper	1	13	do not know	mosquito bites	drinking warm water frequently	take home remedies and avoid going out	sometimes	2 meters	TRUE	FALSE	TRUE	disagree	always	always	disagree	agree	0	0	0	0	1	0	1	1	1	1	1	0	2	2	3	3	4
Rajagarh	16 to 35	female	farmer	unmarried	diploma graduation postgraduation	no information source	1	13	do not know	do not know	drinking warm water frequently	go to nearest health facility	all times	2 meters	FALSE	TRUE	TRUE	disagree	always	always	not sure	disagree	0	0	0	0	1	1	0	1	1	1	0	1	2	2	3	3	4
Rajagarh	16 to 35	male	student	married	no formal education	radio TV or newspaper	1	13	do not know	do not know	washing hand with soap and water frequently	call the helpline and follow instructions	many times	2 meters	FALSE	TRUE	TRUE	disagree	always	always	agree	agree	0	0	1	1	1	1	0	1	1	1	0	0	2	2	5	2	4
Rajagarh	16 to 35	male	farmer	unmarried	no formal education	friends and relatives	1	13	loss of appetite and loss of weight	respiratory droplets from infected person	drinking warm water frequently	call the helpline and follow instructions	all times	2 meters	TRUE	FALSE	TRUE	disagree	always	always	agree	agree	0	1	0	1	1	0	1	1	1	1	0	0	2	2	5	2	4
Rajagarh	16 to 35	male	self employed	unmarried	diploma graduation postgraduation	radio TV or newspaper	1	13	do not know	respiratory droplets from infected person	washing hand with soap and water frequently	call the helpline and follow instructions	all times	3 meters	not sure	FALSE	TRUE	disagree	always	always	agree	agree	0	1	1	1	0	0	1	1	1	1	0	0	2	2	5	2	4
Rajagarh	16 to 35	male	farmer	unmarried	6 to 12	friends and relatives	1	13	fever and dry cough	mosquito bites	do not know	call the helpline and follow instructions	sometimes	2 meters	TRUE	TRUE	FALSE	disagree	never	always	not sure	not sure	1	0	0	1	1	0	0	0	1	1	0	0	0	2	3	2	2
Rajagarh	16 to 35	male	salaried employee	married	no formal education	friends and relatives	1	13	do not know	respiratory droplets from infected person	washing hand with soap and water frequently	go to nearest corona hospital	no	1 meter	not sure	FALSE	not sure	disagree	always	always	agree	disagree	0	1	1	0	0	0	1	0	0	1	0	1	2	2	3	2	4
Rajagarh	less than 16	male	farmer	married	6 to 12	radio TV or newspaper	1	13	fever and dry cough	respiratory droplets from infected person	all of the above	take home remedies and avoid going out	no	1 meter	not sure	not sure	TRUE	disagree	always	always	agree	disagree	1	1	0	0	0	0	0	1	0	1	0	1	2	2	3	2	4
Rajagarh	16 to 35	male	salaried employee	unmarried	6 to 12	radio TV or newspaper	1	13	loss of appetite and loss of weight	do not know	drinking warm water frequently	call the helpline and follow instructions	no	2 meters	TRUE	FALSE	FALSE	disagree	always	always	agree	disagree	0	0	0	1	1	0	1	0	0	1	0	1	2	2	3	2	4
Rajagarh	16 to 35	male	salaried employee	unmarried	diploma graduation postgraduation	local health worker and local health facility	1	13	fever and dry cough	respiratory droplets from infected person	all of the above	go to nearest corona hospital	no	1 meter	TRUE	TRUE	TRUE	agree	always	always	disagree	disagree	1	1	0	0	0	0	0	1	0	0	1	1	2	2	3	2	4
Rajagarh	16 to 35	female	student	married	6 to 12	radio TV or newspaper	1	13	fever and dry cough	respiratory droplets from infected person	all of the above	take home remedies and avoid going out	no	2 meters	FALSE	FALSE	FALSE	disagree	occasionally	always	disagree	disagree	1	1	0	0	1	1	1	0	0	1	1	1	1	2	5	3	3
Rajagarh	16 to 35	male	self employed	married	6 to 12	internet	1	13	do not know	do not know	washing hand with soap and water frequently	call the helpline and follow instructions	sometimes	2 meters	not sure	FALSE	TRUE	not sure	always	always	disagree	disagree	0	0	1	1	1	0	1	1	1	0	1	1	2	2	5	3	4
Rajagarh	16 to 35	male	student	married	diploma graduation postgraduation	friends and relatives	1	13	fever and dry cough	respiratory droplets from infected person	all of the above	go to nearest health facility	sometimes	2 meters	FALSE	TRUE	TRUE	disagree	always	always	disagree	agree	1	1	0	0	1	1	0	1	1	1	1	0	2	2	5	3	4
Rajagarh	less than 16	male	farmer	unmarried	no formal education	friends and relatives	1	13	loss of appetite and loss of weight	contaminated water	washing hand with soap and water frequently	go to nearest health facility	all times	2 meters	TRUE	FALSE	TRUE	disagree	always	occasionally	agree	disagree	0	0	1	0	1	0	1	1	1	1	0	1	2	1	4	3	3
Rajagarh	16 to 35	female	student	married	6 to 12	local health worker and local health facility	1	13	loss of appetite and loss of weight	respiratory droplets from infected person	all of the above	go to nearest corona hospital	no	2 meters	not sure	FALSE	TRUE	disagree	occasionally	always	disagree	disagree	0	1	0	0	1	0	1	1	0	1	1	1	1	2	4	3	3
Rajagarh	less than 16	male	agricultural labour or daily wage labour	married	6 to 12	internet	1	13	do not know	respiratory droplets from infected person	all of the above	call the helpline and follow instructions	no	1 meter	FALSE	TRUE	TRUE	agree	always	occasionally	disagree	disagree	0	1	0	1	0	1	0	1	0	0	1	1	2	1	4	2	3
Rajagarh	16 to 35	male	student	married	6 to 12	radio TV or newspaper	1	13	fever and dry cough	respiratory droplets from infected person	all of the above	go to nearest health facility	no	1 meter	FALSE	TRUE	TRUE	disagree	always	always	disagree	agree	1	1	0	0	0	1	0	1	0	1	1	0	2	2	4	2	4
Rajagarh	16 to 35	male	unemployed	married	diploma graduation postgraduation	internet	1	13	do not know	respiratory droplets from infected person	standing in sun for 30 mins everyday	call the helpline and follow instructions	all times	2 meters	TRUE	TRUE	TRUE	disagree	always	always	agree	agree	0	1	0	1	1	0	0	1	1	1	0	0	2	2	4	2	4
Rajagarh	16 to 35	male	unemployed	married	diploma graduation postgraduation	internet	1	13	do not know	respiratory droplets from infected person	all of the above	go to nearest corona hospital	no	1 meter	FALSE	FALSE	TRUE	disagree	always	always	not sure	disagree	0	1	0	0	0	1	1	1	0	1	0	1	2	2	4	2	4
Rajagarh	16 to 35	female	salaried employee	unmarried	6 to 12	local health worker and local health facility	1	13	fever and dry cough	respiratory droplets from infected person	all of the above	go to nearest health facility	no	1 meter	not sure	FALSE	TRUE	disagree	always	always	agree	disagree	1	1	0	0	0	0	1	1	0	1	0	1	2	2	4	2	4
Rajagarh	16 to 35	male	unemployed	unmarried	diploma graduation postgraduation	radio TV or newspaper	1	13	do not know	do not know	do not know	go to nearest corona hospital	no	2 meters	FALSE	FALSE	TRUE	not sure	always	always	disagree	disagree	0	0	0	0	1	1	1	1	0	0	1	1	2	2	4	2	4
Rajagarh	36 to 55	female	salaried employee	unmarried	diploma graduation postgraduation	radio TV or newspaper	1	13	itching and redness of skin	respiratory droplets from infected person	washing hand with soap and water frequently	go to nearest health facility	all times	1 meter	FALSE	TRUE	TRUE	agree	always	always	not sure	disagree	0	1	1	0	0	1	0	1	1	0	0	1	2	2	4	2	4
Rajagarh	16 to 35		self employed	married	diploma graduation postgraduation	radio TV or newspaper	1	13	do not know	do not know	do not know	call the helpline and follow instructions	no	1 meter	FALSE	FALSE	TRUE	disagree	always	always	agree	disagree	0	0	0	1	0	1	1	1	0	1	0	1	2	2	4	2	4
Rajagarh	less than 16	male	farmer	married	no formal education	friends and relatives	3	11	itching and redness of skin	respiratory droplets from infected person	drinking warm water frequently	call the helpline and follow instructions	all times	1 meter	FALSE	TRUE	TRUE	disagree	always	occasionally			0	1	0	1	0	1	0	1	1	1			2	1	4		3
Rajagarh	16 to 35	male	agricultural labour or daily wage labour	married	up to 5	friends and relatives	2	12	itching and redness of skin	respiratory droplets from infected person	washing hand with soap and water frequently	go to nearest health facility	many times	3 meters	TRUE	TRUE	TRUE	agree	always	always	agree		0	1	1	0	0	0	0	1	1	0	0		2	2	3		4
Rajagarh	less than 16	female	farmer	unmarried	no formal education	radio TV or newspaper	2	12	loss of appetite and loss of weight	respiratory droplets from infected person	drinking warm water frequently	call the helpline and follow instructions		1 meter	not sure	FALSE	not sure	disagree	always	always	agree	disagree	0	1	0	1	0	0	1	0		1	0	1	2	2	3		4
Rajagarh	16 to 35	male	farmer	married	up to 5	radio TV or newspaper	6	8	do not know	respiratory droplets from infected person	washing hand with soap and water frequently	go to nearest health facility	no	2 meters	TRUE	FALSE	TRUE						0	1	1	0	1	0	1	1	0						5
Rajagarh	more than 55	male	agricultural labour or daily wage labour	married	no formal education	friends and relatives	9	5	itching and redness of skin	respiratory droplets from infected person	washing hand with soap and water frequently	go to nearest health facility	many times										0	1	1	0					1
Rajagarh	less than 16	female	farmer	married	no formal education	friends and relatives	10	4	itching and redness of skin	contaminated water	washing hand with soap and water frequently	call the helpline and follow instructions											0	0	1	1
Rajagarh	16 to 35	female	farmer	unmarried	diploma graduation postgraduation	friends and relatives	1	13	loss of appetite and loss of weight	do not know	drinking warm water frequently	call the helpline and follow instructions	all times	2 meters	not sure		TRUE	agree	always	always	agree	disagree	0	0	0	1	1	0		1	1	0	0	1	2	2		2	4
Rajagarh	16 to 35	male	agricultural labour or daily wage labour	unmarried	diploma graduation postgraduation	friends and relatives	8	6	fever and dry cough	respiratory droplets from infected person	do not know	do not know	sometimes	2 meters									1	1	0	0	1				1
Rajagarh	36 to 55	male	farmer	married	no formal education	radio TV or newspaper	8	6	do not know	respiratory droplets from infected person	standing in sun for 30 mins everyday	take home remedies and avoid going out	no	2 meters									0	1	0	0	1				0
Rajagarh	less than 16	male	unemployed	married	diploma graduation postgraduation	radio TV or newspaper	9	5	fever and dry cough	respiratory droplets from infected person	all of the above	go to nearest health facility	sometimes										1	1	0	0					1
Rajagarh	16 to 35	female	agricultural labour or daily wage labour	unmarried	6 to 12	no information source	9	5	do not know	do not know	do not know	take home remedies and avoid going out	sometimes										0	0	0	0					1
Rajagarh	36 to 55	female	farmer	unmarried	no formal education	radio TV or newspaper	9	5	do not know	do not know	all of the above	call the helpline and follow instructions	all times										0	0	0	1					1
Rajagarh	16 to 35	male	agricultural labour or daily wage labour	married	no formal education	friends and relatives	9	5	loss of appetite and loss of weight	contaminated water	standing in sun for 30 mins everyday	call the helpline and follow instructions	all times										0	0	0	1					1
Rajagarh	16 to 35	male	agricultural labour or daily wage labour	divorced or widowed	6 to 12	radio TV or newspaper	9	5	loss of appetite and loss of weight	contaminated water	all of the above	go to nearest corona hospital	all times										0	0	0	0					1
Rajagarh	16 to 35	male	unemployed	married	6 to 12	friends and relatives	7	7	do not know	do not know	all of the above	go to nearest health facility	no	3 meters	FALSE	FALSE							0	0	0	0	0	1	1		0
Rajagarh	36 to 55	male	agricultural labour or daily wage labour	unmarried	6 to 12	friends and relatives	9	5	do not know	mosquito bites	drinking warm water frequently	call the helpline and follow instructions	all times										0	0	0	1					1
Rajagarh	16 to 35	male	farmer	unmarried	no formal education	friends and relatives	9	5	itching and redness of skin	contaminated water	do not know	go to nearest health facility	no										0	0	0	0					0
Rajagarh	less than 16	female	farmer	unmarried	no formal education	radio TV or newspaper	9	5	do not know	respiratory droplets from infected person	washing hand with soap and water frequently	go to nearest corona hospital	sometimes										0	1	1	0					1
Rajagarh	16 to 35	male	house wife or house husband	unmarried	diploma graduation postgraduation	internet	10	4	do not know	do not know	all of the above	go to nearest health facility											0	0	0	0
Rajagarh	16 to 35	male	student	married	6 to 12	friends and relatives	1	13	fever and dry cough	respiratory droplets from infected person	washing hand with soap and water frequently	go to nearest health facility	all times	2 meters	FALSE		TRUE	disagree	always	always	disagree	disagree	1	1	1	0	1	1		1	1	1	1	1	2	2		4	4
Rajagarh	36 to 55	male	unemployed	married	diploma graduation postgraduation	radio TV or newspaper	9	5	itching and redness of skin	contaminated water	washing hand with soap and water frequently	call the helpline and follow instructions	many times										0	0	1	1					1
Rajagarh	16 to 35	male	agricultural labour or daily wage labour	married	6 to 12	friends and relatives	9	5	itching and redness of skin	mosquito bites	washing hand with soap and water frequently	go to nearest health facility	sometimes										0	0	1	0					1
Rajagarh	16 to 35	male	agricultural labour or daily wage labour	married	6 to 12	friends and relatives	10	4	itching and redness of skin	respiratory droplets from infected person	all of the above	go to nearest health facility											0	1	0	0
Rajagarh	16 to 35	male	agricultural labour or daily wage labour	married	6 to 12	friends and relatives	9	5	do not know	mosquito bites	drinking warm water frequently	do not know	many times										0	0	0	0					1
Rajagarh	16 to 35	male	agricultural labour or daily wage labour	married	up to 5	friends and relatives	9	5	itching and redness of skin	respiratory droplets from infected person	drinking warm water frequently	go to nearest health facility	all times										0	1	0	0					1
Rajagarh	16 to 35	male	agricultural labour or daily wage labour	married	up to 5	friends and relatives	9	5	itching and redness of skin	respiratory droplets from infected person	washing hand with soap and water frequently	go to nearest health facility	many times										0	1	1	0					1
Rajagarh	16 to 35	male	agricultural labour or daily wage labour	married	up to 5	friends and relatives	9	5	itching and redness of skin	respiratory droplets from infected person	washing hand with soap and water frequently	go to nearest health facility	many times										0	1	1	0					1
Rajagarh	16 to 35	male	agricultural labour or daily wage labour	married	up to 5	friends and relatives	9	5	itching and redness of skin	respiratory droplets from infected person	washing hand with soap and water frequently	go to nearest health facility	many times										0	1	1	0					1
Rajagarh	16 to 35	male	agricultural labour or daily wage labour	married	up to 5	friends and relatives	9	5	itching and redness of skin	respiratory droplets from infected person	washing hand with soap and water frequently	go to nearest health facility	many times										0	1	1	0					1
Rajagarh	16 to 35	male	agricultural labour or daily wage labour	married	up to 5	friends and relatives	9	5	itching and redness of skin	respiratory droplets from infected person	washing hand with soap and water frequently	go to nearest health facility	many times										0	1	1	0					1
Rajagarh	16 to 35	male	agricultural labour or daily wage labour	married	up to 5	friends and relatives	9	5	itching and redness of skin	respiratory droplets from infected person	washing hand with soap and water frequently	go to nearest health facility	many times										0	1	1	0					1
Rajagarh	16 to 35	male	agricultural labour or daily wage labour	married	up to 5	friends and relatives	9	5	itching and redness of skin	respiratory droplets from infected person	washing hand with soap and water frequently	go to nearest health facility	many times										0	1	1	0					1
Rajagarh	16 to 35	male	agricultural labour or daily wage labour	married	up to 5	friends and relatives	9	5	itching and redness of skin	respiratory droplets from infected person	washing hand with soap and water frequently	go to nearest health facility	sometimes										0	1	1	0					1
Rajagarh	16 to 35	male	agricultural labour or daily wage labour	married	up to 5	friends and relatives	9	5	itching and redness of skin	respiratory droplets from infected person	washing hand with soap and water frequently	go to nearest health facility	many times										0	1	1	0					1
Rajagarh	16 to 35	male	agricultural labour or daily wage labour	married	up to 5	friends and relatives	9	5	itching and redness of skin	respiratory droplets from infected person	washing hand with soap and water frequently	go to nearest health facility	many times										0	1	1	0					1
Rajagarh	16 to 35	male	agricultural labour or daily wage labour	married	up to 5	friends and relatives	9	5	itching and redness of skin	respiratory droplets from infected person	washing hand with soap and water frequently	go to nearest health facility	many times										0	1	1	0					1
Rajagarh	16 to 35	male	agricultural labour or daily wage labour	married	up to 5	friends and relatives	9	5	itching and redness of skin	respiratory droplets from infected person	washing hand with soap and water frequently	go to nearest health facility	many times										0	1	1	0					1
Rajagarh	16 to 35	male	agricultural labour or daily wage labour	married	up to 5	friends and relatives	9	5	itching and redness of skin	respiratory droplets from infected person	washing hand with soap and water frequently	go to nearest health facility	many times										0	1	1	0					1
Rajagarh	16 to 35	male	agricultural labour or daily wage labour	married	up to 5	friends and relatives	10	4	itching and redness of skin	respiratory droplets from infected person	washing hand with soap and water frequently	go to nearest health facility											0	1	1	0
Rajagarh	less than 16	male	farmer	married	diploma graduation postgraduation	radio TV or newspaper	9	5	itching and redness of skin	respiratory droplets from infected person	washing hand with soap and water frequently	go to nearest health facility	sometimes										0	1	1	0					1
Rajagarh	16 to 35	male	house wife or house husband	unmarried	up to 5	radio TV or newspaper	9	5	fever and dry cough	mosquito bites	drinking warm water frequently	call the helpline and follow instructions	sometimes										1	0	0	1					1
Rajagarh	16 to 35	male	farmer	unmarried	up to 5	friends and relatives	9	5	loss of appetite and loss of weight	contaminated water	drinking warm water frequently	call the helpline and follow instructions	all times										0	0	0	1					1
Rajagarh	16 to 35	male	farmer	unmarried	up to 5	friends and relatives	9	5	loss of appetite and loss of weight	do not know	drinking warm water frequently	take home remedies and avoid going out	all times										0	0	0	0					1
Rajagarh	16 to 35	male	farmer	unmarried	up to 5	friends and relatives	7	7	do not know	do not know	washing hand with soap and water frequently	go to nearest corona hospital	no	1 meter	FALSE	FALSE							0	0	1	0	0	1	1		0
Rajagarh	16 to 35	female	self employed	married	diploma graduation postgraduation	internet	1	13	fever and dry cough	contaminated water	all of the above	go to nearest corona hospital	no	3 meters	TRUE		TRUE	disagree	occasionally	always	disagree	disagree	1	0	0	0	0	0		1	0	1	1	1	1	2		3	3
Rajagarh	16 to 35	male	farmer	married	up to 5	friends and relatives	9	5	itching and redness of skin	respiratory droplets from infected person	washing hand with soap and water frequently	go to nearest health facility	many times										0	1	1	0					1
Rajagarh	16 to 35	female	salaried employee	married	diploma graduation postgraduation	internet	9	5	loss of appetite and loss of weight	contaminated water	drinking warm water frequently	call the helpline and follow instructions	all times										0	0	0	1					1
Rajagarh	16 to 35	male	salaried employee	married	6 to 12	friends and relatives	9	5	fever and dry cough	mosquito bites	washing hand with soap and water frequently	call the helpline and follow instructions	sometimes										1	0	1	1					1
Rajagarh	36 to 55	male	agricultural labour or daily wage labour	unmarried	diploma graduation postgraduation	internet	9	5	do not know	respiratory droplets from infected person	all of the above	go to nearest health facility	many times										0	1	0	0					1
Rajagarh	36 to 55	female	farmer	unmarried	6 to 12	local health worker and local health facility	10	4	do not know	do not know	drinking warm water frequently	call the helpline and follow instructions											0	0	0	1
Rajagarh	less than 16	female	farmer	married	up to 5	radio TV or newspaper	7	7	loss of appetite and loss of weight	respiratory droplets from infected person	washing hand with soap and water frequently	go to nearest health facility	all times	1 meter	FALSE								0	1	1	0	0	1			1
Rajagarh	16 to 35	female	student	married	diploma graduation postgraduation	radio TV or newspaper	9	5	fever and dry cough	respiratory droplets from infected person	all of the above	go to nearest corona hospital	many times										1	1	0	0					1
Rajagarh	16 to 35	female	salaried employee	unmarried	diploma graduation postgraduation	local health worker and local health facility	10	4		respiratory droplets from infected person	all of the above	go to nearest health facility	no											1	0	0					0
Rajagarh	16 to 35	female	agricultural labour or daily wage labour	unmarried	up to 5	internet	9	5	itching and redness of skin	respiratory droplets from infected person	washing hand with soap and water frequently	go to nearest health facility	all times	3 meters									0	1	1	0	0				1
Rajagarh	16 to 35	male	agricultural labour or daily wage labour	unmarried	no formal education	local health worker and local health facility	10	4			washing hand with soap and water frequently	call the helpline and follow instructions		3 meters	not sure	TRUE									1	1	0	0	0
Rajagarh	16 to 35	female	agricultural labour or daily wage labour	married	6 to 12	radio TV or newspaper	9	5	loss of appetite and loss of weight	respiratory droplets from infected person	washing hand with soap and water frequently	call the helpline and follow instructions	many times										0	1	1	1					1
Rajagarh	16 to 35	female	self employed	married	diploma graduation postgraduation	radio TV or newspaper	7	7	fever and dry cough	respiratory droplets from infected person	drinking warm water frequently	call the helpline and follow instructions	all times	2 meters	FALSE								1	1	0	1	1	1			1
Rajagarh	16 to 35	male	farmer	unmarried	diploma graduation postgraduation	local health worker and local health facility	9	5	fever and dry cough	respiratory droplets from infected person	washing hand with soap and water frequently	go to nearest corona hospital	all times										1	1	1	0					1
Rajagarh	16 to 35	male	student	unmarried	diploma graduation postgraduation	radio TV or newspaper	1	13	do not know	do not know	drinking warm water frequently	call the helpline and follow instructions	all times	3 meters	FALSE		TRUE	disagree	always	always	agree	agree	0	0	0	1	0	1		1	1	1	0	0	2	2		2	4
Rajagarh	16 to 35	female	farmer	unmarried	diploma graduation postgraduation	radio TV or newspaper	9	5	do not know	do not know	all of the above	take home remedies and avoid going out	many times										0	0	0	0					1
Rajagarh	36 to 55	male	agricultural labour or daily wage labour	unmarried	up to 5	radio TV or newspaper	9	5	loss of appetite and loss of weight	do not know	washing hand with soap and water frequently	go to nearest health facility	sometimes										0	0	1	0					1
Rajagarh	16 to 35	male	salaried employee	unmarried	no formal education	radio TV or newspaper	9	5	loss of appetite and loss of weight	contaminated water	drinking warm water frequently	call the helpline and follow instructions	all times										0	0	0	1					1
Rajagarh	16 to 35	female	self employed	unmarried	diploma graduation postgraduation	radio TV or newspaper	9	5	fever and dry cough	respiratory droplets from infected person	all of the above	go to nearest health facility	sometimes										1	1	0	0					1
Rajagarh	16 to 35	female	agricultural labour or daily wage labour	unmarried	6 to 12	local health worker and local health facility	9	5	do not know	do not know	all of the above	do not know	all times										0	0	0	0					1
Rajagarh	16 to 35	male	farmer	unmarried	no formal education	radio TV or newspaper	1	13	loss of appetite and loss of weight	contaminated water	drinking warm water frequently	call the helpline and follow instructions	all times	1 meter	FALSE		FALSE	disagree	never	always	agree	disagree	0	0	0	1	0	1		0	1	1	0	1	0	2		3	2
Rajagarh	16 to 35	male	salaried employee	unmarried	diploma graduation postgraduation	internet	9	5	fever and dry cough	respiratory droplets from infected person	all of the above	go to nearest health facility	no										1	1	0	0					0
Rajagarh	16 to 35	male	salaried employee	unmarried	diploma graduation postgraduation	internet	9	5	do not know	respiratory droplets from infected person	standing in sun for 30 mins everyday	go to nearest health facility	all times										0	1	0	0					1
Rajagarh	16 to 35	female	salaried employee	unmarried	diploma graduation postgraduation	radio TV or newspaper	9	5	fever and dry cough	respiratory droplets from infected person	washing hand with soap and water frequently	call the helpline and follow instructions	all times										1	1	1	1					1
Rajagarh	16 to 35	male	agricultural labour or daily wage labour	unmarried	diploma graduation postgraduation	radio TV or newspaper	10	4	do not know	respiratory droplets from infected person	all of the above	call the helpline and follow instructions											0	1	0	1
Rajagarh	36 to 55	male	farmer	unmarried	up to 5	radio TV or newspaper	10	4	do not know	do not know	drinking warm water frequently	call the helpline and follow instructions											0	0	0	1
Rajagarh	less than 16	male	student	married	up to 5	radio TV or newspaper	9	5	fever and dry cough	respiratory droplets from infected person	washing hand with soap and water frequently	go to nearest corona hospital	many times										1	1	1	0					1
Rajagarh	less than 16	male	student	married	up to 5	radio TV or newspaper	8	6	fever and dry cough	do not know	drinking warm water frequently	call the helpline and follow instructions	all times	2 meters									1	0	0	1	1				1
Rajagarh	less than 16	male	agricultural labour or daily wage labour	married	up to 5	radio TV or newspaper	9	5	itching and redness of skin	respiratory droplets from infected person	washing hand with soap and water frequently	do not know	sometimes										0	1	1	0					1
Rajagarh	16 to 35	male	salaried employee	married	no formal education	radio TV or newspaper	9	5	do not know	do not know	washing hand with soap and water frequently	go to nearest health facility	no										0	0	1	0					0
Rajagarh	16 to 35	male	farmer	married	no formal education	radio TV or newspaper	9	5	itching and redness of skin	respiratory droplets from infected person	drinking warm water frequently	call the helpline and follow instructions	all times										0	1	0	1					1
Rajagarh	36 to 55	male	salaried employee	unmarried	diploma graduation postgraduation	radio TV or newspaper	9	5	do not know	respiratory droplets from infected person	all of the above	go to nearest health facility	no										0	1	0	0					0
Rajagarh	16 to 35	female	farmer	married	6 to 12	radio TV or newspaper	8	6	loss of appetite and loss of weight	respiratory droplets from infected person	drinking warm water frequently	call the helpline and follow instructions	no	1 meter									0	1	0	1	0				0
Rajagarh	16 to 35	male	self employed	unmarried	diploma graduation postgraduation	radio TV or newspaper	10	4	do not know	respiratory droplets from infected person	all of the above	do not know											0	1	0	0
Rajagarh	less than 16	male	farmer	married	6 to 12	radio TV or newspaper	9	5	itching and redness of skin	contaminated water	drinking warm water frequently	call the helpline and follow instructions	many times										0	0	0	1					1
Rajagarh	16 to 35	female	farmer	unmarried	6 to 12	local health worker and local health facility	9	5	loss of appetite and loss of weight	respiratory droplets from infected person	washing hand with soap and water frequently	call the helpline and follow instructions	no										0	1	1	1					0
Rajagarh	16 to 35	male	self employed	unmarried	6 to 12	internet	9	5	fever and dry cough	mosquito bites	drinking warm water frequently	do not know	sometimes										1	0	0	0					1
Rajagarh	16 to 35	male	agricultural labour or daily wage labour	married	up to 5	internet	9	5	loss of appetite and loss of weight	contaminated water	standing in sun for 30 mins everyday	go to nearest health facility	many times										0	0	0	0					1
Rajagarh	16 to 35	male	agricultural labour or daily wage labour	married	up to 5	internet	9	5	loss of appetite and loss of weight	respiratory droplets from infected person	drinking warm water frequently	call the helpline and follow instructions	many times										0	1	0	1					1
Rajagarh	16 to 35	male	salaried employee	unmarried	diploma graduation postgraduation	radio TV or newspaper	9	5	do not know	respiratory droplets from infected person	drinking warm water frequently	go to nearest health facility	many times										0	1	0	0					1
Rajagarh	less than 16	male	farmer	married	up to 5	radio TV or newspaper	9	5	loss of appetite and loss of weight	respiratory droplets from infected person	drinking warm water frequently	call the helpline and follow instructions	all times										0	1	0	1					1
Rajagarh	16 to 35	male	farmer	unmarried	up to 5	local health worker and local health facility	9	5	fever and dry cough	respiratory droplets from infected person	standing in sun for 30 mins everyday	go to nearest health facility	all times										1	1	0	0					1
Rajagarh	16 to 35	male	self employed	unmarried	up to 5	radio TV or newspaper	4	10	loss of appetite and loss of weight	do not know	washing hand with soap and water frequently	do not know		do not know	FALSE	FALSE		agree	never	always	disagree		0	0	1	0	0	1	1			0	1		0	2			2
Rajagarh	16 to 35	female	farmer	unmarried	6 to 12	radio TV or newspaper	9	5	loss of appetite and loss of weight	contaminated water	standing in sun for 30 mins everyday	take home remedies and avoid going out	sometimes										0	0	0	0					1
Rajagarh	16 to 35	male	agricultural labour or daily wage labour	unmarried	up to 5	radio TV or newspaper	9	5	itching and redness of skin	respiratory droplets from infected person	washing hand with soap and water frequently	call the helpline and follow instructions	sometimes										0	1	1	1					1
Rajagarh	16 to 35	male	agricultural labour or daily wage labour	unmarried	up to 5	radio TV or newspaper	9	5	do not know	respiratory droplets from infected person	washing hand with soap and water frequently	go to nearest health facility	no										0	1	1	0					0
Rajagarh	16 to 35	male	salaried employee	unmarried	up to 5	radio TV or newspaper	10	4	loss of appetite and loss of weight	mosquito bites	drinking warm water frequently	go to nearest corona hospital											0	0	0	0
Rajagarh	16 to 35	male	salaried employee	unmarried	up to 5	radio TV or newspaper	9	5	fever and dry cough	respiratory droplets from infected person	washing hand with soap and water frequently	go to nearest corona hospital	many times										1	1	1	0					1
Rajagarh	16 to 35	male	salaried employee	unmarried	up to 5	radio TV or newspaper	9	5	do not know	contaminated water	drinking warm water frequently	go to nearest health facility	many times										0	0	0	0					1
Rajagarh	16 to 35	male	salaried employee	unmarried	up to 5	radio TV or newspaper	9	5	do not know	contaminated water	standing in sun for 30 mins everyday	call the helpline and follow instructions	sometimes										0	0	0	1					1
Rajagarh	16 to 35	male	agricultural labour or daily wage labour	married	up to 5	radio TV or newspaper	9	5	itching and redness of skin	respiratory droplets from infected person	washing hand with soap and water frequently	go to nearest health facility	sometimes										0	1	1	0					1
Rajagarh	16 to 35	male	agricultural labour or daily wage labour	married	up to 5	radio TV or newspaper	8	6	itching and redness of skin	contaminated water	washing hand with soap and water frequently	call the helpline and follow instructions	sometimes	2 meters		not sure							0	0	1	1	1		0		1
Rajagarh	16 to 35	male	farmer	unmarried	up to 5	radio TV or newspaper	9	5	do not know	do not know	drinking warm water frequently	call the helpline and follow instructions	all times	3 meters									0	0	0	1	0				1
Rajagarh	16 to 35	male	salaried employee	married	diploma graduation postgraduation	radio TV or newspaper	1	13	fever and dry cough	respiratory droplets from infected person	washing hand with soap and water frequently	go to nearest corona hospital	sometimes	do not know	FALSE		TRUE	disagree	always	always	disagree	disagree	1	1	1	0	0	1		1	1	1	1	1	2	2		4	4
Rajagarh	16 to 35	male	farmer	married	6 to 12	internet	8	6	fever and dry cough	respiratory droplets from infected person	washing hand with soap and water frequently	go to nearest health facility	sometimes	2 meters									1	1	1	0	1				1
Rajagarh	16 to 35	male	farmer	unmarried	6 to 12	radio TV or newspaper	9	5	itching and redness of skin	contaminated water	drinking warm water frequently	call the helpline and follow instructions	all times										0	0	0	1					1
Rajagarh	16 to 35	male	farmer	unmarried	6 to 12	radio TV or newspaper	9	5	itching and redness of skin	respiratory droplets from infected person	drinking warm water frequently	do not know	no										0	1	0	0					0
Rajagarh	16 to 35	male	farmer	unmarried	6 to 12	radio TV or newspaper	10	4	do not know	do not know	all of the above	take home remedies and avoid going out											0	0	0	0
Rajagarh	16 to 35	male	farmer	unmarried	6 to 12	radio TV or newspaper	10	4		respiratory droplets from infected person	all of the above	go to nearest corona hospital	no											1	0	0					0
Rajagarh	16 to 35	male	salaried employee	unmarried	6 to 12	radio TV or newspaper	8	6	itching and redness of skin	contaminated water	standing in sun for 30 mins everyday	call the helpline and follow instructions	all times	3 meters									0	0	0	1	0				1
Rajagarh	16 to 35	male	farmer	married	up to 5	radio TV or newspaper	9	5	fever and dry cough	contaminated water	standing in sun for 30 mins everyday	take home remedies and avoid going out	all times										1	0	0	0					1
Rajagarh	16 to 35	male	farmer	married	up to 5	radio TV or newspaper	10	4	loss of appetite and loss of weight	mosquito bites	washing hand with soap and water frequently	call the helpline and follow instructions											0	0	1	1
Rajagarh	16 to 35	male	farmer	married	up to 5	radio TV or newspaper	9	5	do not know	do not know	drinking warm water frequently	call the helpline and follow instructions	all times										0	0	0	1					1
Rajagarh	16 to 35	male	self employed	married	6 to 12	radio TV or newspaper	10	4	loss of appetite and loss of weight	do not know	do not know	do not know											0	0	0	0
Rajagarh	16 to 35	male	farmer	married	6 to 12	radio TV or newspaper	9	5	fever and dry cough	respiratory droplets from infected person	all of the above	call the helpline and follow instructions	sometimes										1	1	0	1					1
Rajagarh	16 to 35	male	farmer	married	6 to 12	radio TV or newspaper	7	7	loss of appetite and loss of weight	respiratory droplets from infected person	drinking warm water frequently	call the helpline and follow instructions	sometimes	3 meters	FALSE	not sure							0	1	0	1	0	1	0		1
Rajagarh	16 to 35	male	farmer	married	6 to 12	radio TV or newspaper	10	4	loss of appetite and loss of weight	contaminated water	drinking warm water frequently	go to nearest health facility											0	0	0	0
Rajagarh	16 to 35	male	salaried employee	married	6 to 12	radio TV or newspaper	9	5	itching and redness of skin	contaminated water	washing hand with soap and water frequently	call the helpline and follow instructions	all times										0	0	1	1					1
Rajagarh		male	agricultural labour or daily wage labour	married	no formal education	friends and relatives	9	5	loss of appetite and loss of weight	contaminated water	drinking warm water frequently	call the helpline and follow instructions	all times										0	0	0	1					1
Rajagarh		male	farmer	unmarried	no formal education	radio TV or newspaper	7	7	loss of appetite and loss of weight	contaminated water	drinking warm water frequently	call the helpline and follow instructions	all times	2 meters	FALSE								0	0	0	1	1	1			1
Rajagarh	16 to 35	male	student	married		radio TV or newspaper	9	5	do not know	do not know	all of the above	call the helpline and follow instructions	no										0	0	0	1					0
Rajagarh	16 to 35		agricultural labour or daily wage labour	unmarried	6 to 12		3	11	loss of appetite and loss of weight	contaminated water	do not know	go to nearest health facility		2 meters	FALSE			agree	occasionally	always	agree	disagree	0	0	0	0	1	1				0	0	1	1	2			3
Ranchi	16 to 35	male	student	married	6 to 12	radio TV or newspaper	1	13	fever and dry cough	respiratory droplets from infected person	washing hand with soap and water frequently	call the helpline and follow instructions	no	2 meters	FALSE	TRUE	TRUE	agree	always	always	agree	agree	1	1	1	1	1	1	0	1	0	0	0	0	2	2	7	0	4
Ranchi	less than 16	male	agricultural labour or daily wage labour	married	6 to 12	radio TV or newspaper	1	13	fever and dry cough	respiratory droplets from infected person	washing hand with soap and water frequently	call the helpline and follow instructions	sometimes	2 meters	FALSE	FALSE	TRUE	agree	always	always	agree	agree	1	1	1	1	1	1	1	1	1	0	0	0	2	2	8	1	4
Ranchi	16 to 35	male	agricultural labour or daily wage labour	married	up to 5	radio TV or newspaper	1	13	itching and redness of skin	do not know	do not know	do not know	no	do not know	not sure	not sure	not sure	not sure	never	never	not sure	not sure	0	0	0	0	0	0	0	0	0	0	0	0	0	0	0	0	0
Ranchi	16 to 35	male	student	married	no formal education	radio TV or newspaper	1	13	fever and dry cough	respiratory droplets from infected person	washing hand with soap and water frequently	go to nearest health facility	no	2 meters	TRUE	FALSE	TRUE	agree	always	always	agree	agree	1	1	1	0	1	0	1	1	0	0	0	0	2	2	6	0	4
Ranchi	16 to 35	male	student		no formal education	no information source	1	13	do not know	do not know	all of the above	take home remedies and avoid going out	sometimes	2 meters	TRUE	not sure	FALSE	disagree	occasionally	always	disagree	disagree	0	0	0	0	1	0	0	0	1	1	1	1	1	2	1	4	3
Ranchi	16 to 35	male	student	unmarried	6 to 12	radio TV or newspaper	1	13	fever and dry cough	respiratory droplets from infected person	washing hand with soap and water frequently	call the helpline and follow instructions	no	2 meters	FALSE	FALSE	TRUE	disagree	always	always	agree	disagree	1	1	1	1	1	1	1	1	0	1	0	1	2	2	8	2	4
Ranchi	16 to 35	female	student	married	6 to 12	internet	1	13	do not know	do not know	do not know	go to nearest corona hospital	no	3 meters	not sure	TRUE	not sure	not sure	never	occasionally	not sure	disagree	0	0	0	0	0	0	0	0	0	0	0	1	0	1	0	1	1
Ranchi	16 to 35	female	house wife or house husband	unmarried	6 to 12	internet	1	13	do not know	do not know	all of the above	take home remedies and avoid going out	all times	do not know	not sure	not sure	FALSE	not sure	always	always	agree	agree	0	0	0	0	0	0	0	0	1	0	0	0	2	2	0	1	4
Ranchi	16 to 35	male	house wife or house husband	married	up to 5	radio TV or newspaper	1	13	loss of appetite and loss of weight	respiratory droplets from infected person	washing hand with soap and water frequently	call the helpline and follow instructions	no	2 meters	FALSE	FALSE	TRUE	disagree	occasionally	always	agree	agree	0	1	1	1	1	1	1	1	0	1	0	0	1	2	7	1	3
Ranchi	less than 16	male	agricultural labour or daily wage labour	married	up to 5	radio TV or newspaper	1	13	fever and dry cough	respiratory droplets from infected person	washing hand with soap and water frequently	call the helpline and follow instructions	all times	1 meter	FALSE	FALSE	TRUE	agree	always	always	agree	agree	1	1	1	1	0	1	1	1	1	0	0	0	2	2	7	1	4
Ranchi	16 to 35	male	student	married	6 to 12	internet	1	13	fever and dry cough	respiratory droplets from infected person	washing hand with soap and water frequently	call the helpline and follow instructions	no	1 meter	FALSE	FALSE	TRUE	disagree	always	always	agree	agree	1	1	1	1	0	1	1	1	0	1	0	0	2	2	7	1	4
Ranchi	36 to 55	female	house wife or house husband			local health worker and local health facility	1	13	fever and dry cough	respiratory droplets from infected person	all of the above	take home remedies and avoid going out	no	1 meter	FALSE	FALSE	TRUE	agree	always	always	agree	agree	1	1	0	0	0	1	1	1	0	0	0	0	2	2	5	0	4
Ranchi	less than 16	male	salaried employee	unmarried	diploma graduation postgraduation	radio TV or newspaper	1	13	fever and dry cough	respiratory droplets from infected person	washing hand with soap and water frequently	call the helpline and follow instructions	sometimes	2 meters	FALSE	FALSE	TRUE	disagree	occasionally	always	disagree	disagree	1	1	1	1	1	1	1	1	1	1	1	1	1	2	8	4	3
Ranchi	36 to 55	female	farmer	unmarried	6 to 12	radio TV or newspaper	1	13	fever and dry cough	respiratory droplets from infected person	washing hand with soap and water frequently	call the helpline and follow instructions	all times	2 meters	FALSE	FALSE	TRUE	disagree	always	always	disagree	disagree	1	1	1	1	1	1	1	1	1	1	1	1	2	2	8	4	4
Ranchi	16 to 35	male	unemployed	married	6 to 12	internet	1	13	fever and dry cough	respiratory droplets from infected person	washing hand with soap and water frequently	call the helpline and follow instructions	no	2 meters	FALSE	FALSE	TRUE	disagree	always	always	disagree	disagree	1	1	1	1	1	1	1	1	0	1	1	1	2	2	8	3	4
Ranchi	16 to 35	female	agricultural labour or daily wage labour	unmarried	up to 5	radio TV or newspaper	1	13	fever and dry cough	respiratory droplets from infected person	washing hand with soap and water frequently	call the helpline and follow instructions	many times	2 meters	FALSE	FALSE	TRUE	disagree	always	always	agree	disagree	1	1	1	1	1	1	1	1	1	1	0	1	2	2	8	3	4
Ranchi	less than 16	female	farmer	married	6 to 12	internet	1	13	itching and redness of skin	do not know	washing hand with soap and water frequently	go to nearest corona hospital	sometimes	2 meters	not sure	TRUE	FALSE	disagree	always	always	disagree	disagree	0	0	1	0	1	0	0	0	1	1	1	1	2	2	2	4	4
Ranchi	16 to 35	male	farmer	married	diploma graduation postgraduation	radio TV or newspaper	1	13	do not know	mosquito bites	drinking warm water frequently	call the helpline and follow instructions	many times	1 meter	TRUE	not sure	TRUE	disagree	always	always	disagree	disagree	0	0	0	1	0	0	0	1	1	1	1	1	2	2	2	4	4
Ranchi	less than 16	female	student	unmarried	6 to 12	internet	1	13	do not know	respiratory droplets from infected person	all of the above	do not know	no	1 meter	TRUE	FALSE	not sure	not sure	never	never	not sure	agree	0	1	0	0	0	0	1	0	0	0	0	0	0	0	2	0	0
Ranchi	36 to 55	male	agricultural labour or daily wage labour	married	6 to 12	no information source	1	13	do not know	do not know	all of the above	take home remedies and avoid going out	no	3 meters	not sure	FALSE	TRUE	agree	always	always	agree	agree	0	0	0	0	0	0	1	1	0	0	0	0	2	2	2	0	4
Ranchi	less than 16	male	farmer	married	no formal education	radio TV or newspaper	1	13	do not know	do not know	standing in sun for 30 mins everyday	call the helpline and follow instructions	all times	do not know	not sure	TRUE	not sure	not sure	occasionally	occasionally	disagree	disagree	0	0	0	1	0	0	0	0	1	0	1	1	1	1	1	3	2
Ranchi	less than 16	male	student	married	6 to 12	no information source	1	13	do not know	contaminated water	washing hand with soap and water frequently	go to nearest corona hospital	sometimes	3 meters	TRUE	not sure	not sure	not sure	always	always	disagree	disagree	0	0	1	0	0	0	0	0	1	0	1	1	2	2	1	3	4
Ranchi	16 to 35	male	student	married	6 to 12	radio TV or newspaper	1	13	do not know	do not know	all of the above	go to nearest corona hospital	no	3 meters	FALSE	not sure	FALSE	disagree	always	always	disagree	disagree	0	0	0	0	0	1	0	0	0	1	1	1	2	2	1	3	4
Ranchi	less than 16	female	self employed	unmarried	6 to 12	radio TV or newspaper	1	13	do not know	contaminated water	drinking warm water frequently	call the helpline and follow instructions	no	3 meters	TRUE	not sure	not sure	disagree	occasionally	always	disagree	disagree	0	0	0	1	0	0	0	0	0	1	1	1	1	2	1	3	3
Ranchi	16 to 35	male	student	married	up to 5	radio TV or newspaper	1	13	fever and dry cough	respiratory droplets from infected person	washing hand with soap and water frequently	go to nearest health facility	no	2 meters	TRUE	not sure	FALSE	agree	always	always	agree	agree	1	1	1	0	1	0	0	0	0	0	0	0	2	2	4	0	4
Ranchi	16 to 35	male	student	married	up to 5	radio TV or newspaper	1	13	fever and dry cough	respiratory droplets from infected person	washing hand with soap and water frequently	go to nearest corona hospital	no	2 meters	TRUE	TRUE	FALSE	agree	always	always	agree	agree	1	1	1	0	1	0	0	0	0	0	0	0	2	2	4	0	4
Ranchi	16 to 35	male	self employed	married	6 to 12	internet	1	13	do not know	respiratory droplets from infected person	washing hand with soap and water frequently	call the helpline and follow instructions	no	3 meters	not sure	TRUE	TRUE	not sure	always	always	not sure	not sure	0	1	1	1	0	0	0	1	0	0	0	0	2	2	4	0	4
Ranchi	16 to 35	male	student	married	6 to 12	radio TV or newspaper	1	13	do not know	respiratory droplets from infected person	washing hand with soap and water frequently	go to nearest corona hospital	no	1 meter	FALSE	TRUE	TRUE	not sure	always	always	not sure	not sure	0	1	1	0	0	1	0	1	0	0	0	0	2	2	4	0	4
Ranchi	16 to 35	male	unemployed	married	6 to 12	radio TV or newspaper	1	13	fever and dry cough	respiratory droplets from infected person	washing hand with soap and water frequently	go to nearest corona hospital	no	3 meters	TRUE	not sure	TRUE	agree	always	always	agree	agree	1	1	1	0	0	0	0	1	0	0	0	0	2	2	4	0	4
Ranchi		others	farmer	unmarried	up to 5	radio TV or newspaper	1	13	fever and dry cough	do not know	drinking warm water frequently	call the helpline and follow instructions	no	2 meters	not sure	TRUE	TRUE	not sure	always	always	not sure	agree	1	0	0	1	1	0	0	1	0	0	0	0	2	2	4	0	4
Ranchi		female	farmer	unmarried	6 to 12	local health worker and local health facility	1	13	fever and dry cough	respiratory droplets from infected person	all of the above	take home remedies and avoid going out	no	1 meter	not sure	FALSE	TRUE	agree	always	always	agree	agree	1	1	0	0	0	0	1	1	0	0	0	0	2	2	4	0	4
Ranchi	16 to 35	male	self employed	unmarried	no formal education	no information source	1	13	do not know	do not know	drinking warm water frequently	call the helpline and follow instructions	no	1 meter	TRUE	FALSE	TRUE	agree	always	always	agree	agree	0	0	0	1	0	0	1	1	0	0	0	0	2	2	3	0	4
Ranchi	16 to 35	male	student	married	up to 5	internet	1	13	itching and redness of skin	respiratory droplets from infected person	washing hand with soap and water frequently	call the helpline and follow instructions	no	1 meter	TRUE	TRUE	FALSE	agree	always	always	agree	agree	0	1	1	1	0	0	0	0	0	0	0	0	2	2	3	0	4
Ranchi	36 to 55	female	farmer	unmarried	no formal education	radio TV or newspaper	1	13	loss of appetite and loss of weight	do not know	do not know	call the helpline and follow instructions	no	1 meter	FALSE	FALSE	not sure	agree	always	always	agree	agree	0	0	0	1	0	1	1	0	0	0	0	0	2	2	3	0	4
Ranchi	16 to 35	male	student	married	diploma graduation postgraduation	radio TV or newspaper	1	13	fever and dry cough	contaminated water	drinking warm water frequently	call the helpline and follow instructions	no	1 meter	TRUE	TRUE	TRUE	agree	always	always	agree	agree	1	0	0	1	0	0	0	1	0	0	0	0	2	2	3	0	4
Ranchi	36 to 55	male		unmarried	up to 5	friends and relatives	1	13	fever and dry cough	respiratory droplets from infected person	washing hand with soap and water frequently	go to nearest corona hospital	no	1 meter	TRUE	TRUE	FALSE	not sure	always	always	not sure	agree	1	1	1	0	0	0	0	0	0	0	0	0	2	2	3	0	4
Ranchi	16 to 35	male	house wife or house husband	married	no formal education	radio TV or newspaper	1	13	do not know	respiratory droplets from infected person	drinking warm water frequently	call the helpline and follow instructions	no	2 meters	TRUE	not sure	not sure	agree	occasionally	always	agree	agree	0	1	0	1	1	0	0	0	0	0	0	0	1	2	3	0	3
Ranchi	less than 16	male	student	married	6 to 12	radio TV or newspaper	1	13	do not know	do not know	do not know	call the helpline and follow instructions	no	2 meters	TRUE	FALSE	not sure	not sure	occasionally	always	not sure	not sure	0	0	0	1	1	0	1	0	0	0	0	0	1	2	3	0	3
Ranchi	less than 16	female	farmer	married	no formal education	radio TV or newspaper	1	13	loss of appetite and loss of weight	contaminated water	drinking warm water frequently	call the helpline and follow instructions	all times	3 meters	not sure	TRUE	not sure	not sure	never	never	not sure	not sure	0	0	0	1	0	0	0	0	1	0	0	0	0	0	1	1	0
Ranchi	36 to 55	female	farmer	unmarried	no formal education	local health worker and local health facility	1	13	do not know	contaminated water	drinking warm water frequently	go to nearest health facility	all times	1 meter	TRUE	TRUE	TRUE	agree	occasionally	occasionally	agree	agree	0	0	0	0	0	0	0	1	1	0	0	0	1	1	1	1	2
Ranchi	16 to 35	others	house wife or house husband	unmarried	up to 5	radio TV or newspaper	1	13	do not know	do not know	drinking warm water frequently	call the helpline and follow instructions	sometimes	do not know	TRUE	not sure	not sure	not sure	always	always	not sure	agree	0	0	0	1	0	0	0	0	1	0	0	0	2	2	1	1	4
Ranchi	less than 16	male	farmer	unmarried	up to 5	radio TV or newspaper	1	13	loss of appetite and loss of weight	contaminated water	drinking warm water frequently	call the helpline and follow instructions	all times	3 meters	TRUE	TRUE	FALSE	agree	occasionally	always	agree	agree	0	0	0	1	0	0	0	0	1	0	0	0	1	2	1	1	3
Ranchi	16 to 35	male	student	married	6 to 12	radio TV or newspaper	1	13	do not know	respiratory droplets from infected person	washing hand with soap and water frequently	call the helpline and follow instructions	no	2 meters	FALSE	FALSE	not sure	not sure	never	occasionally	disagree	not sure	0	1	1	1	1	1	1	0	0	0	1	0	0	1	6	1	1
Ranchi	16 to 35	male	farmer	unmarried	no formal education	radio TV or newspaper	1	13	fever and dry cough	respiratory droplets from infected person	washing hand with soap and water frequently	call the helpline and follow instructions	no	2 meters	FALSE	TRUE	not sure	disagree	never	always	agree	agree	1	1	1	1	1	1	0	0	0	1	0	0	0	2	6	1	2
Ranchi	16 to 35	male	agricultural labour or daily wage labour	married	up to 5	radio TV or newspaper	1	13	fever and dry cough	respiratory droplets from infected person	washing hand with soap and water frequently	call the helpline and follow instructions	all times	1 meter	TRUE	FALSE	TRUE	agree	always	always	agree	agree	1	1	1	1	0	0	1	1	1	0	0	0	2	2	6	1	4
Ranchi	16 to 35	male	agricultural labour or daily wage labour	unmarried	up to 5	internet	1	13	fever and dry cough	respiratory droplets from infected person	all of the above	call the helpline and follow instructions	no	1 meter	FALSE	FALSE	TRUE	agree	always	always	disagree	agree	1	1	0	1	0	1	1	1	0	0	1	0	2	2	6	1	4
Ranchi	16 to 35	female	student	married	6 to 12	radio TV or newspaper	1	13	do not know	do not know	washing hand with soap and water frequently	call the helpline and follow instructions	no	2 meters	FALSE	FALSE	TRUE	agree	always	always	disagree	agree	0	0	1	1	1	1	1	1	0	0	1	0	2	2	6	1	4
Ranchi	16 to 35	female	farmer	unmarried	up to 5	local health worker and local health facility	1	13	fever and dry cough	respiratory droplets from infected person	washing hand with soap and water frequently	take home remedies and avoid going out	no	2 meters	TRUE	FALSE	TRUE	disagree	always	always	agree	agree	1	1	1	0	1	0	1	1	0	1	0	0	2	2	6	1	4
Ranchi	16 to 35	female	salaried employee	unmarried	6 to 12	radio TV or newspaper	1	13	fever and dry cough	respiratory droplets from infected person	washing hand with soap and water frequently	go to nearest corona hospital	no	2 meters	TRUE	FALSE	TRUE	disagree	always	always	agree	agree	1	1	1	0	1	0	1	1	0	1	0	0	2	2	6	1	4
Ranchi		female	self employed	unmarried	6 to 12	local health worker and local health facility	1	13	fever and dry cough	respiratory droplets from infected person	washing hand with soap and water frequently	take home remedies and avoid going out	no	3 meters	FALSE	FALSE	TRUE	agree	always	always	disagree	agree	1	1	1	0	0	1	1	1	0	0	1	0	2	2	6	1	4
Ranchi	16 to 35	male	student	married	6 to 12	no information source	1	13	fever and dry cough	respiratory droplets from infected person	washing hand with soap and water frequently	take home remedies and avoid going out	no	2 meters	FALSE	FALSE	TRUE	agree	always	always	disagree	disagree	1	1	1	0	1	1	1	1	0	0	1	1	2	2	7	2	4
Ranchi	16 to 35	female	student	married	6 to 12	radio TV or newspaper	1	13	do not know	respiratory droplets from infected person	washing hand with soap and water frequently	call the helpline and follow instructions	sometimes	2 meters	FALSE	FALSE	TRUE	agree	always	always	agree	disagree	0	1	1	1	1	1	1	1	1	0	0	1	2	2	7	2	4
Ranchi	16 to 35	male	agricultural labour or daily wage labour	married	6 to 12	radio TV or newspaper	1	13	fever and dry cough	respiratory droplets from infected person	washing hand with soap and water frequently	call the helpline and follow instructions	no	3 meters	FALSE	FALSE	TRUE	disagree	always	always	agree	disagree	1	1	1	1	0	1	1	1	0	1	0	1	2	2	7	2	4
Ranchi	36 to 55	male	student	married	6 to 12	radio TV or newspaper	1	13	fever and dry cough	respiratory droplets from infected person	drinking warm water frequently	call the helpline and follow instructions	sometimes	2 meters	FALSE	FALSE	TRUE	agree	always	always	agree	disagree	1	1	0	1	1	1	1	1	1	0	0	1	2	2	7	2	4
Ranchi	16 to 35	male	farmer	unmarried	6 to 12	local health worker and local health facility	1	13	fever and dry cough	respiratory droplets from infected person	washing hand with soap and water frequently	call the helpline and follow instructions	all times	2 meters	not sure	FALSE	TRUE	not sure	always	always	disagree	agree	1	1	1	1	1	0	1	1	1	0	1	0	2	2	7	2	4
Ranchi	36 to 55	male	unemployed	unmarried	6 to 12	radio TV or newspaper	1	13	fever and dry cough	respiratory droplets from infected person	washing hand with soap and water frequently	call the helpline and follow instructions	all times	3 meters	FALSE	FALSE	TRUE	agree	always	always	agree	disagree	1	1	1	1	0	1	1	1	1	0	0	1	2	2	7	2	4
Ranchi	16 to 35	female	farmer	unmarried	6 to 12	local health worker and local health facility	1	13	fever and dry cough	respiratory droplets from infected person	washing hand with soap and water frequently	go to nearest health facility	no	2 meters	FALSE	FALSE	TRUE	disagree	always	always	agree	disagree	1	1	1	0	1	1	1	1	0	1	0	1	2	2	7	2	4
Ranchi	less than 16	male	student	married	up to 5	radio TV or newspaper	1	13	loss of appetite and loss of weight	do not know	do not know	take home remedies and avoid going out	many times	1 meter	TRUE	TRUE	TRUE	agree	occasionally	never	agree	disagree	0	0	0	0	0	0	0	1	1	0	0	1	1	0	1	2	1
Ranchi	16 to 35	male	student	married	6 to 12	radio TV or newspaper	1	13	do not know	do not know	do not know	do not know	no	1 meter	FALSE	TRUE	not sure	disagree	never	always	disagree	not sure	0	0	0	0	0	1	0	0	0	1	1	0	0	2	1	2	2
Ranchi	16 to 35	male	agricultural labour or daily wage labour	unmarried	diploma graduation postgraduation	internet	1	13	do not know	do not know	all of the above	go to nearest health facility	no	1 meter	TRUE	TRUE	TRUE	disagree	always	always	disagree	agree	0	0	0	0	0	0	0	1	0	1	1	0	2	2	1	2	4
Ranchi	16 to 35	female	farmer	unmarried	no formal education	radio TV or newspaper	1	13	loss of appetite and loss of weight	do not know	drinking warm water frequently	go to nearest health facility	all times	1 meter	FALSE	TRUE	not sure	disagree	occasionally	always	agree	agree	0	0	0	0	0	1	0	0	1	1	0	0	1	2	1	2	3
Ranchi	16 to 35	male	self employed	married	diploma graduation postgraduation	internet	1	13	do not know	do not know	do not know	do not know	all times	1 meter	not sure	not sure	TRUE	disagree	always	occasionally	agree	agree	0	0	0	0	0	0	0	1	1	1	0	0	2	1	1	2	3
Ranchi	16 to 35	male	student	married	6 to 12	radio TV or newspaper	1	13	fever and dry cough	respiratory droplets from infected person	washing hand with soap and water frequently	go to nearest corona hospital	sometimes	2 meters	FALSE	FALSE	TRUE	disagree	occasionally	always	disagree	disagree	1	1	1	0	1	1	1	1	1	1	1	1	1	2	7	4	3
Ranchi	16 to 35	male	agricultural labour or daily wage labour	married	no formal education	radio TV or newspaper	1	13	fever and dry cough	respiratory droplets from infected person	washing hand with soap and water frequently	call the helpline and follow instructions	many times	2 meters	FALSE	TRUE	TRUE	disagree	always	always	disagree	disagree	1	1	1	1	1	1	0	1	1	1	1	1	2	2	7	4	4
Ranchi	16 to 35	female	agricultural labour or daily wage labour	unmarried	no formal education	radio TV or newspaper	1	13	fever and dry cough	respiratory droplets from infected person	washing hand with soap and water frequently	go to nearest health facility	many times	2 meters	FALSE	FALSE	TRUE	disagree	always	always	disagree	disagree	1	1	1	0	1	1	1	1	1	1	1	1	2	2	7	4	4
Ranchi	16 to 35	male	agricultural labour or daily wage labour	married	up to 5	radio TV or newspaper	1	13	fever and dry cough	respiratory droplets from infected person	washing hand with soap and water frequently	call the helpline and follow instructions	all times	1 meter	FALSE	FALSE	TRUE	disagree	always	always	disagree	disagree	1	1	1	1	0	1	1	1	1	1	1	1	2	2	7	4	4
Ranchi	16 to 35	male	agricultural labour or daily wage labour	married	up to 5	radio TV or newspaper	1	13	fever and dry cough	respiratory droplets from infected person	washing hand with soap and water frequently	go to nearest corona hospital	all times	2 meters	FALSE	FALSE	TRUE	disagree	always	always	disagree	disagree	1	1	1	0	1	1	1	1	1	1	1	1	2	2	7	4	4
Ranchi	16 to 35	male	student	married	6 to 12	internet	1	13	fever and dry cough	respiratory droplets from infected person	washing hand with soap and water frequently	call the helpline and follow instructions	sometimes	2 meters	TRUE	FALSE	TRUE	disagree	always	always	disagree	disagree	1	1	1	1	1	0	1	1	1	1	1	1	2	2	7	4	4
Ranchi	16 to 35	male	student	married	6 to 12	internet	1	13	fever and dry cough	respiratory droplets from infected person	all of the above	call the helpline and follow instructions	sometimes	2 meters	FALSE	FALSE	TRUE	disagree	always	always	disagree	disagree	1	1	0	1	1	1	1	1	1	1	1	1	2	2	7	4	4
Ranchi	16 to 35	male	student	married	6 to 12	radio TV or newspaper	1	13	fever and dry cough	respiratory droplets from infected person	washing hand with soap and water frequently	call the helpline and follow instructions	sometimes	2 meters	TRUE	FALSE	TRUE	disagree	always	always	disagree	disagree	1	1	1	1	1	0	1	1	1	1	1	1	2	2	7	4	4
Ranchi	36 to 55	male	farmer	unmarried	6 to 12	radio TV or newspaper	1	13	fever and dry cough	respiratory droplets from infected person	washing hand with soap and water frequently	call the helpline and follow instructions	sometimes	2 meters	FALSE	TRUE	TRUE	disagree	always	always	disagree	disagree	1	1	1	1	1	1	0	1	1	1	1	1	2	2	7	4	4
Ranchi	36 to 55	male	farmer	unmarried	6 to 12	radio TV or newspaper	1	13	fever and dry cough	respiratory droplets from infected person	washing hand with soap and water frequently	go to nearest corona hospital	sometimes	2 meters	FALSE	FALSE	TRUE	disagree	always	always	disagree	disagree	1	1	1	0	1	1	1	1	1	1	1	1	2	2	7	4	4
Ranchi	36 to 55	male	salaried employee	married	diploma graduation postgraduation	radio TV or newspaper	1	13	fever and dry cough	respiratory droplets from infected person	washing hand with soap and water frequently	call the helpline and follow instructions	many times	2 meters	FALSE	TRUE	TRUE	disagree	always	always	disagree	disagree	1	1	1	1	1	1	0	1	1	1	1	1	2	2	7	4	4
Ranchi	16 to 35	male	unemployed	married	diploma graduation postgraduation	friends and relatives	1	13	fever and dry cough	respiratory droplets from infected person	standing in sun for 30 mins everyday	call the helpline and follow instructions	all times	2 meters	FALSE	FALSE	TRUE	disagree	always	always	disagree	disagree	1	1	0	1	1	1	1	1	1	1	1	1	2	2	7	4	4
Ranchi	16 to 35	female	agricultural labour or daily wage labour	unmarried	no formal education	no information source	1	13	do not know	do not know	do not know	do not know	sometimes	3 meters	FALSE	FALSE	TRUE	disagree	occasionally	occasionally	disagree	disagree	0	0	0	0	0	1	1	1	1	1	1	1	1	1	3	4	2
Ranchi	less than 16	male	farmer	married	6 to 12	radio TV or newspaper	1	13	do not know	respiratory droplets from infected person	all of the above	go to nearest corona hospital	many times	2 meters	TRUE	FALSE	FALSE	disagree	occasionally	always	disagree	disagree	0	1	0	0	1	0	1	0	1	1	1	1	1	2	3	4	3
Ranchi	16 to 35	male	farmer	unmarried	6 to 12	radio TV or newspaper	1	13	do not know	do not know	all of the above	do not know	all times	2 meters	FALSE	not sure	TRUE	disagree	always	always	disagree	disagree	0	0	0	0	1	1	0	1	1	1	1	1	2	2	3	4	4
Ranchi	16 to 35	female	self employed	unmarried	6 to 12	radio TV or newspaper	1	13	do not know	respiratory droplets from infected person	all of the above	do not know	all times	1 meter	TRUE	FALSE	TRUE	disagree	always	always	disagree	disagree	0	1	0	0	0	0	1	1	1	1	1	1	2	2	3	4	4
Ranchi	16 to 35	male	student	married	diploma graduation postgraduation	radio TV or newspaper	1	13	fever and dry cough	respiratory droplets from infected person	all of the above	go to nearest health facility	all times	1 meter	not sure	not sure	TRUE	disagree	always	always	disagree	disagree	1	1	0	0	0	0	0	1	1	1	1	1	2	2	3	4	4
Ranchi	36 to 55	male	farmer	unmarried	6 to 12	radio TV or newspaper	1	13	do not know	do not know	drinking warm water frequently	go to nearest health facility	all times	2 meters	not sure	FALSE	TRUE	disagree	always	always	disagree	disagree	0	0	0	0	1	0	1	1	1	1	1	1	2	2	3	4	4
Ranchi	16 to 35	male	farmer	married	diploma graduation postgraduation	radio TV or newspaper	1	13	loss of appetite and loss of weight	respiratory droplets from infected person	drinking warm water frequently	call the helpline and follow instructions	sometimes	1 meter	TRUE	TRUE	TRUE	disagree	always	always	disagree	disagree	0	1	0	1	0	0	0	1	1	1	1	1	2	2	3	4	4
Ranchi	16 to 35	male	salaried employee	unmarried	diploma graduation postgraduation	radio TV or newspaper	1	13	do not know	respiratory droplets from infected person	washing hand with soap and water frequently	go to nearest corona hospital	all times	1 meter	FALSE	not sure	FALSE	disagree	always	always	disagree	disagree	0	1	1	0	0	1	0	0	1	1	1	1	2	2	3	4	4
Ranchi	16 to 35	male	unemployed	married	6 to 12	radio TV or newspaper	1	13	fever and dry cough	respiratory droplets from infected person	washing hand with soap and water frequently	call the helpline and follow instructions	no	2 meters	not sure	FALSE	TRUE	disagree	occasionally	always	disagree	disagree	1	1	1	1	1	0	1	1	0	1	1	1	1	2	7	3	3
Ranchi	16 to 35	male	agricultural labour or daily wage labour	unmarried	no formal education	radio TV or newspaper	1	13	fever and dry cough	respiratory droplets from infected person	washing hand with soap and water frequently	call the helpline and follow instructions	many times	1 meter	FALSE	FALSE	TRUE	disagree	always	always	disagree	agree	1	1	1	1	0	1	1	1	1	1	1	0	2	2	7	3	4
Ranchi	16 to 35	female	unemployed	married	no formal education	radio TV or newspaper	1	13	fever and dry cough	respiratory droplets from infected person	washing hand with soap and water frequently	go to nearest health facility	no	2 meters	FALSE	FALSE	TRUE	disagree	always	always	disagree	disagree	1	1	1	0	1	1	1	1	0	1	1	1	2	2	7	3	4
Ranchi	16 to 35	female	farmer	married	up to 5	radio TV or newspaper	1	13	loss of appetite and loss of weight	respiratory droplets from infected person	washing hand with soap and water frequently	call the helpline and follow instructions	all times	2 meters	FALSE	FALSE	TRUE	disagree	always	always	disagree	agree	0	1	1	1	1	1	1	1	1	1	1	0	2	2	7	3	4
Ranchi	16 to 35	female	student	unmarried	up to 5	radio TV or newspaper	1	13	fever and dry cough	respiratory droplets from infected person	washing hand with soap and water frequently	go to nearest health facility	no	2 meters	FALSE	FALSE	TRUE	disagree	always	always	disagree	disagree	1	1	1	0	1	1	1	1	0	1	1	1	2	2	7	3	4
Ranchi	16 to 35	male	agricultural labour or daily wage labour	divorced or widowed	6 to 12	radio TV or newspaper	1	13	fever and dry cough	respiratory droplets from infected person	washing hand with soap and water frequently	call the helpline and follow instructions	no	2 meters	FALSE	not sure	TRUE	disagree	always	always	disagree	disagree	1	1	1	1	1	1	0	1	0	1	1	1	2	2	7	3	4
Ranchi	16 to 35	female	agricultural labour or daily wage labour	unmarried	up to 5	radio TV or newspaper	1	13	fever and dry cough	respiratory droplets from infected person	washing hand with soap and water frequently	call the helpline and follow instructions	sometimes	2 meters	FALSE	not sure	TRUE	agree	always	always	disagree	disagree	1	1	1	1	1	1	0	1	1	0	1	1	2	2	7	3	4
Ranchi	16 to 35	male	unemployed	married	6 to 12	radio TV or newspaper	1	13	fever and dry cough	respiratory droplets from infected person	washing hand with soap and water frequently	call the helpline and follow instructions	no	2 meters	FALSE	TRUE	TRUE	disagree	always	always	disagree	disagree	1	1	1	1	1	1	0	1	0	1	1	1	2	2	7	3	4
Ranchi	16 to 35	female	farmer	married	6 to 12	radio TV or newspaper	1	13	fever and dry cough	respiratory droplets from infected person	washing hand with soap and water frequently	call the helpline and follow instructions	no	2 meters	FALSE	TRUE	TRUE	disagree	always	always	disagree	disagree	1	1	1	1	1	1	0	1	0	1	1	1	2	2	7	3	4
Ranchi	36 to 55	male	salaried employee	unmarried	6 to 12	internet	1	13	fever and dry cough	respiratory droplets from infected person	washing hand with soap and water frequently	call the helpline and follow instructions	many times	2 meters	FALSE	TRUE	TRUE	disagree	always	always	disagree	agree	1	1	1	1	1	1	0	1	1	1	1	0	2	2	7	3	4
Ranchi	16 to 35	male	unemployed	unmarried	6 to 12	radio TV or newspaper	1	13	do not know	respiratory droplets from infected person	washing hand with soap and water frequently	call the helpline and follow instructions	no	2 meters	FALSE	FALSE	TRUE	disagree	always	always	disagree	disagree	0	1	1	1	1	1	1	1	0	1	1	1	2	2	7	3	4
Ranchi	36 to 55	male	unemployed	unmarried	6 to 12	radio TV or newspaper	1	13	fever and dry cough	respiratory droplets from infected person	washing hand with soap and water frequently	go to nearest corona hospital	no	2 meters	FALSE	FALSE	TRUE	disagree	always	always	disagree	disagree	1	1	1	0	1	1	1	1	0	1	1	1	2	2	7	3	4
Ranchi	36 to 55	others	farmer	divorced or widowed	6 to 12	internet	1	13	do not know	contaminated water	standing in sun for 30 mins everyday	go to nearest corona hospital	sometimes	1 meter	TRUE	FALSE	TRUE	disagree	occasionally	occasionally	disagree	agree	0	0	0	0	0	0	1	1	1	1	1	0	1	1	2	3	2
Ranchi	16 to 35	female	self employed	unmarried	up to 5	local health worker and local health facility	1	13	itching and redness of skin	do not know	washing hand with soap and water frequently	take home remedies and avoid going out	sometimes	1 meter	FALSE	not sure	not sure	disagree	always	always	agree	disagree	0	0	1	0	0	1	0	0	1	1	0	1	2	2	2	3	4
Ranchi	36 to 55	male	farmer	unmarried	6 to 12	radio TV or newspaper	1	13	loss of appetite and loss of weight	contaminated water	drinking warm water frequently	call the helpline and follow instructions	all times	2 meters	TRUE	TRUE	FALSE	disagree	always	always	agree	disagree	0	0	0	1	1	0	0	0	1	1	0	1	2	2	2	3	4
Ranchi	36 to 55	female	salaried employee	unmarried	6 to 12	radio TV or newspaper	1	13	itching and redness of skin	do not know	all of the above	go to nearest corona hospital	sometimes	1 meter	FALSE	TRUE	TRUE	agree	always	always	disagree	disagree	0	0	0	0	0	1	0	1	1	0	1	1	2	2	2	3	4
Ranchi	less than 16	female	house wife or house husband	married	6 to 12	radio TV or newspaper	1	13	do not know	do not know	all of the above	go to nearest health facility	no	2 meters	not sure	TRUE	TRUE	disagree	occasionally	always	disagree	disagree	0	0	0	0	1	0	0	1	0	1	1	1	1	2	2	3	3
Ranchi	16 to 35	male	unemployed	unmarried	no formal education	radio TV or newspaper	1	13	do not know	respiratory droplets from infected person	all of the above	call the helpline and follow instructions	no	3 meters	not sure	TRUE	not sure	agree	never	always	not sure	disagree	0	1	0	1	0	0	0	0	0	0	0	1	0	2	2	1	2
Ranchi	16 to 35	male	student	married	up to 5	radio TV or newspaper	1	13	do not know	do not know	washing hand with soap and water frequently	do not know	no	1 meter	TRUE	FALSE	FALSE	agree	never	always	not sure	disagree	0	0	1	0	0	0	1	0	0	0	0	1	0	2	2	1	2
Ranchi	16 to 35	male	unemployed	married	6 to 12	no information source	1	13	itching and redness of skin	do not know	all of the above	call the helpline and follow instructions	sometimes	1 meter	FALSE	not sure	not sure	not sure	occasionally	occasionally	not sure	agree	0	0	0	1	0	1	0	0	1	0	0	0	1	1	2	1	2
Ranchi	less than 16	female	farmer	unmarried	no formal education	radio TV or newspaper	1	13	loss of appetite and loss of weight	contaminated water	drinking warm water frequently	call the helpline and follow instructions	all times	1 meter	TRUE	TRUE	TRUE	agree	always	always	agree	agree	0	0	0	1	0	0	0	1	1	0	0	0	2	2	2	1	4
Ranchi	less than 16	female	farmer	unmarried	no formal education	radio TV or newspaper	1	13	loss of appetite and loss of weight	contaminated water	drinking warm water frequently	call the helpline and follow instructions	all times	1 meter	TRUE	TRUE	TRUE	agree	always	always	agree	agree	0	0	0	1	0	0	0	1	1	0	0	0	2	2	2	1	4
Ranchi	less than 16	female	farmer	married	up to 5	radio TV or newspaper	1	13	loss of appetite and loss of weight	contaminated water	drinking warm water frequently	call the helpline and follow instructions	all times	1 meter	TRUE	TRUE	TRUE	agree	always	always	agree	agree	0	0	0	1	0	0	0	1	1	0	0	0	2	2	2	1	4
Ranchi	16 to 35	female	farmer	unmarried	6 to 12	radio TV or newspaper	1	13	do not know	contaminated water	washing hand with soap and water frequently	call the helpline and follow instructions	no	1 meter	TRUE	TRUE	FALSE	not sure	always	always	disagree	not sure	0	0	1	1	0	0	0	0	0	0	1	0	2	2	2	1	4
Ranchi	36 to 55	female	salaried employee		6 to 12	radio TV or newspaper	1	13	loss of appetite and loss of weight	mosquito bites	drinking warm water frequently	call the helpline and follow instructions	all times	1 meter	TRUE	TRUE	TRUE	agree	always	always	agree	agree	0	0	0	1	0	0	0	1	1	0	0	0	2	2	2	1	4
Ranchi	16 to 35	male	student	married	6 to 12	radio TV or newspaper	1	13	do not know	do not know	all of the above	take home remedies and avoid going out	no	1 meter	not sure	FALSE	TRUE	disagree	always	occasionally	not sure	not sure	0	0	0	0	0	0	1	1	0	1	0	0	2	1	2	1	3
Ranchi	16 to 35	female	agricultural labour or daily wage labour	unmarried	6 to 12	internet	1	13	do not know	respiratory droplets from infected person	washing hand with soap and water frequently	go to nearest corona hospital	no	1 meter	not sure	not sure	not sure	not sure	occasionally	always	disagree	not sure	0	1	1	0	0	0	0	0	0	0	1	0	1	2	2	1	3
Ranchi	16 to 35	male	agricultural labour or daily wage labour	married	6 to 12	radio TV or newspaper	1	13	loss of appetite and loss of weight	respiratory droplets from infected person	washing hand with soap and water frequently	call the helpline and follow instructions	no	1 meter	TRUE	FALSE	TRUE	agree	always	occasionally	agree	disagree	0	1	1	1	0	0	1	1	0	0	0	1	2	1	5	1	3
Ranchi	16 to 35	female	house wife or house husband	married	no formal education	internet	1	13	do not know	respiratory droplets from infected person	washing hand with soap and water frequently	go to nearest health facility	sometimes	2 meters	FALSE	TRUE	TRUE	agree	always	always	agree	agree	0	1	1	0	1	1	0	1	1	0	0	0	2	2	5	1	4
Ranchi	16 to 35	male	agricultural labour or daily wage labour	married	up to 5	radio TV or newspaper	1	13	do not know	respiratory droplets from infected person	washing hand with soap and water frequently	call the helpline and follow instructions	no	1 meter	TRUE	FALSE	TRUE	disagree	always	always	agree	agree	0	1	1	1	0	0	1	1	0	1	0	0	2	2	5	1	4
Ranchi	36 to 55	male	farmer	unmarried	up to 5	radio TV or newspaper	1	13	fever and dry cough	respiratory droplets from infected person	all of the above	call the helpline and follow instructions	no	1 meter	FALSE	TRUE	TRUE	disagree	always	always	agree	agree	1	1	0	1	0	1	0	1	0	1	0	0	2	2	5	1	4
Ranchi	16 to 35	male	farmer	married	6 to 12	radio TV or newspaper	1	13	fever and dry cough	respiratory droplets from infected person	drinking warm water frequently	call the helpline and follow instructions	sometimes	1 meter	TRUE	FALSE	TRUE	agree	always	always	agree	agree	1	1	0	1	0	0	1	1	1	0	0	0	2	2	5	1	4
Ranchi	less than 16	female	house wife or house husband	unmarried	6 to 12	local health worker and local health facility	1	13	fever and dry cough	respiratory droplets from infected person	all of the above	call the helpline and follow instructions	no	1 meter	not sure	FALSE	TRUE	disagree	always	always	agree	agree	1	1	0	1	0	0	1	1	0	1	0	0	2	2	5	1	4
Ranchi	16 to 35	male	student	married	diploma graduation postgraduation	radio TV or newspaper	1	13	fever and dry cough	respiratory droplets from infected person	washing hand with soap and water frequently	call the helpline and follow instructions	all times	1 meter	FALSE	TRUE	FALSE	agree	always	always	agree	not sure	1	1	1	1	0	1	0	0	1	0	0	0	2	2	5	1	4
Ranchi	36 to 55	male	student	married	diploma graduation postgraduation	local health worker and local health facility	1	13	itching and redness of skin	respiratory droplets from infected person	washing hand with soap and water frequently	call the helpline and follow instructions	no	1 meter	TRUE	FALSE	TRUE	disagree	always	always	agree	agree	0	1	1	1	0	0	1	1	0	1	0	0	2	2	5	1	4
Ranchi	16 to 35	female	salaried employee	unmarried	6 to 12	local health worker and local health facility	1	13	fever and dry cough	respiratory droplets from infected person	washing hand with soap and water frequently	go to nearest health facility	sometimes	1 meter	FALSE	FALSE	TRUE	disagree	occasionally	always	disagree	disagree	1	1	1	0	0	1	1	1	1	1	1	1	1	2	6	4	3
Ranchi	less than 16	female	student	married	no formal education	radio TV or newspaper	1	13	do not know	respiratory droplets from infected person	washing hand with soap and water frequently	go to nearest health facility	sometimes	2 meters	FALSE	FALSE	TRUE	disagree	always	always	disagree	disagree	0	1	1	0	1	1	1	1	1	1	1	1	2	2	6	4	4
Ranchi	16 to 35	male	farmer	married	no formal education	radio TV or newspaper	1	13	fever and dry cough	respiratory droplets from infected person	washing hand with soap and water frequently	go to nearest corona hospital	all times	1 meter	FALSE	FALSE	TRUE	disagree	always	always	disagree	disagree	1	1	1	0	0	1	1	1	1	1	1	1	2	2	6	4	4
Ranchi	16 to 35	male	student	married	up to 5	radio TV or newspaper	1	13	fever and dry cough	respiratory droplets from infected person	washing hand with soap and water frequently	go to nearest corona hospital	sometimes	2 meters	FALSE	TRUE	TRUE	disagree	always	always	disagree	disagree	1	1	1	0	1	1	0	1	1	1	1	1	2	2	6	4	4
Ranchi	16 to 35	male	self employed	married	up to 5	radio TV or newspaper	1	13	do not know	respiratory droplets from infected person	washing hand with soap and water frequently	call the helpline and follow instructions	all times	1 meter	FALSE	FALSE	TRUE	disagree	always	always	disagree	disagree	0	1	1	1	0	1	1	1	1	1	1	1	2	2	6	4	4
Ranchi	16 to 35	male	farmer	married	up to 5	radio TV or newspaper	1	13	fever and dry cough	respiratory droplets from infected person	washing hand with soap and water frequently	go to nearest corona hospital	all times	1 meter	FALSE	FALSE	TRUE	disagree	always	always	disagree	disagree	1	1	1	0	0	1	1	1	1	1	1	1	2	2	6	4	4
Ranchi	16 to 35	male	agricultural labour or daily wage labour	married	up to 5	radio TV or newspaper	1	13	loss of appetite and loss of weight	respiratory droplets from infected person	washing hand with soap and water frequently	call the helpline and follow instructions	sometimes	1 meter	FALSE	FALSE	TRUE	disagree	always	always	disagree	disagree	0	1	1	1	0	1	1	1	1	1	1	1	2	2	6	4	4
Ranchi	16 to 35	male	agricultural labour or daily wage labour	married	up to 5	radio TV or newspaper	1	13	loss of appetite and loss of weight	respiratory droplets from infected person	washing hand with soap and water frequently	go to nearest health facility	sometimes	2 meters	FALSE	FALSE	TRUE	disagree	always	always	disagree	disagree	0	1	1	0	1	1	1	1	1	1	1	1	2	2	6	4	4
Ranchi	less than 16	male	student	unmarried	6 to 12	radio TV or newspaper	1	13	fever and dry cough	respiratory droplets from infected person	washing hand with soap and water frequently	go to nearest health facility	sometimes	2 meters	FALSE	FALSE	FALSE	disagree	always	always	disagree	disagree	1	1	1	0	1	1	1	0	1	1	1	1	2	2	6	4	4
Ranchi	16 to 35	female	farmer	unmarried	up to 5	radio TV or newspaper	1	13	fever and dry cough	respiratory droplets from infected person	washing hand with soap and water frequently	call the helpline and follow instructions	all times	2 meters	TRUE	not sure	TRUE	disagree	always	always	disagree	disagree	1	1	1	1	1	0	0	1	1	1	1	1	2	2	6	4	4
Ranchi	16 to 35	male	agricultural labour or daily wage labour	married	up to 5	friends and relatives	1	13	itching and redness of skin	respiratory droplets from infected person	all of the above	call the helpline and follow instructions	all times	2 meters	FALSE	FALSE	TRUE	disagree	always	always	disagree	disagree	0	1	0	1	1	1	1	1	1	1	1	1	2	2	6	4	4
Ranchi	16 to 35	female	house wife or house husband	unmarried	6 to 12	radio TV or newspaper	1	13	fever and dry cough	respiratory droplets from infected person	washing hand with soap and water frequently	go to nearest health facility	sometimes	2 meters	FALSE	TRUE	TRUE	disagree	always	always	disagree	disagree	1	1	1	0	1	1	0	1	1	1	1	1	2	2	6	4	4
Ranchi	16 to 35	male	farmer	unmarried	6 to 12	radio TV or newspaper	1	13	fever and dry cough	respiratory droplets from infected person	washing hand with soap and water frequently	call the helpline and follow instructions	many times	1 meter	TRUE	FALSE	TRUE	disagree	always	always	disagree	disagree	1	1	1	1	0	0	1	1	1	1	1	1	2	2	6	4	4
Ranchi	16 to 35	male	agricultural labour or daily wage labour	unmarried	6 to 12	radio TV or newspaper	1	13	fever and dry cough	respiratory droplets from infected person	washing hand with soap and water frequently	call the helpline and follow instructions	many times	1 meter	FALSE	TRUE	TRUE	disagree	always	always	disagree	disagree	1	1	1	1	0	1	0	1	1	1	1	1	2	2	6	4	4
Ranchi	36 to 55	female	house wife or house husband	unmarried	6 to 12	radio TV or newspaper	1	13	loss of appetite and loss of weight	respiratory droplets from infected person	washing hand with soap and water frequently	call the helpline and follow instructions	all times	2 meters	FALSE	TRUE	TRUE	disagree	always	always	disagree	disagree	0	1	1	1	1	1	0	1	1	1	1	1	2	2	6	4	4
Ranchi	16 to 35	female	salaried employee	married	diploma graduation postgraduation	radio TV or newspaper	1	13	do not know	respiratory droplets from infected person	washing hand with soap and water frequently	go to nearest corona hospital	sometimes	2 meters	FALSE	FALSE	TRUE	disagree	always	always	disagree	disagree	0	1	1	0	1	1	1	1	1	1	1	1	2	2	6	4	4
Ranchi	16 to 35	female	salaried employee	unmarried	diploma graduation postgraduation	internet	1	13	fever and dry cough	respiratory droplets from infected person	washing hand with soap and water frequently	take home remedies and avoid going out	sometimes	2 meters	FALSE	TRUE	TRUE	disagree	always	always	disagree	disagree	1	1	1	0	1	1	0	1	1	1	1	1	2	2	6	4	4
Ranchi	36 to 55	female	self employed	unmarried	6 to 12	local health worker and local health facility	1	13	fever and dry cough	respiratory droplets from infected person	washing hand with soap and water frequently	take home remedies and avoid going out	all times	1 meter	FALSE	FALSE	TRUE	disagree	always	always	disagree	disagree	1	1	1	0	0	1	1	1	1	1	1	1	2	2	6	4	4
Ranchi	16 to 35	male	farmer	unmarried	diploma graduation postgraduation	radio TV or newspaper	1	13	fever and dry cough	respiratory droplets from infected person	all of the above	call the helpline and follow instructions	all times	3 meters	FALSE	FALSE	TRUE	disagree	always	always	disagree	disagree	1	1	0	1	0	1	1	1	1	1	1	1	2	2	6	4	4
Ranchi	36 to 55	male	salaried employee	unmarried	diploma graduation postgraduation	radio TV or newspaper	1	13	do not know	respiratory droplets from infected person	washing hand with soap and water frequently	go to nearest health facility	all times	2 meters	FALSE	FALSE	TRUE	disagree	always	always	disagree	disagree	0	1	1	0	1	1	1	1	1	1	1	1	2	2	6	4	4
Ranchi	less than 16	male	agricultural labour or daily wage labour	married	up to 5	friends and relatives	1	13	itching and redness of skin	respiratory droplets from infected person	washing hand with soap and water frequently	go to nearest health facility	many times	2 meters	FALSE	TRUE	FALSE	disagree	occasionally	occasionally	disagree	disagree	0	1	1	0	1	1	0	0	1	1	1	1	1	1	4	4	2
Ranchi	16 to 35	male	agricultural labour or daily wage labour	married	up to 5	friends and relatives	1	13	itching and redness of skin	respiratory droplets from infected person	washing hand with soap and water frequently	go to nearest health facility	all times	2 meters	FALSE	TRUE	FALSE	disagree	occasionally	occasionally	disagree	disagree	0	1	1	0	1	1	0	0	1	1	1	1	1	1	4	4	2
Ranchi	16 to 35	male	salaried employee	divorced or widowed	6 to 12	friends and relatives	1	13	itching and redness of skin	respiratory droplets from infected person	washing hand with soap and water frequently	go to nearest health facility	many times	2 meters	FALSE	TRUE	FALSE	disagree	occasionally	occasionally	disagree	disagree	0	1	1	0	1	1	0	0	1	1	1	1	1	1	4	4	2
Ranchi	36 to 55	male	farmer	unmarried	6 to 12	radio TV or newspaper	1	13	do not know	do not know	washing hand with soap and water frequently	call the helpline and follow instructions	sometimes	2 meters	not sure	TRUE	TRUE	disagree	occasionally	occasionally	disagree	disagree	0	0	1	1	1	0	0	1	1	1	1	1	1	1	4	4	2
Ranchi	less than 16	female	farmer	unmarried	no formal education	radio TV or newspaper	1	13	loss of appetite and loss of weight	contaminated water	drinking warm water frequently	call the helpline and follow instructions	many times	2 meters	TRUE	FALSE	TRUE	disagree	always	occasionally	disagree	disagree	0	0	0	1	1	0	1	1	1	1	1	1	2	1	4	4	3
Ranchi	16 to 35	female	unemployed	unmarried	no formal education	radio TV or newspaper	1	13	do not know	respiratory droplets from infected person	drinking warm water frequently	call the helpline and follow instructions	all times	2 meters	TRUE	TRUE	TRUE	disagree	occasionally	always	disagree	disagree	0	1	0	1	1	0	0	1	1	1	1	1	1	2	4	4	3
Ranchi	16 to 35	male	agricultural labour or daily wage labour	married	6 to 12	radio TV or newspaper	1	13	fever and dry cough	respiratory droplets from infected person	washing hand with soap and water frequently	go to nearest health facility	sometimes	2 meters	TRUE	TRUE	FALSE	disagree	occasionally	always	disagree	disagree	1	1	1	0	1	0	0	0	1	1	1	1	1	2	4	4	3
Ranchi	16 to 35	male	salaried employee	unmarried	6 to 12	radio TV or newspaper	1	13	do not know	respiratory droplets from infected person	washing hand with soap and water frequently	call the helpline and follow instructions	sometimes	1 meter	TRUE	TRUE	TRUE	disagree	occasionally	always	disagree	disagree	0	1	1	1	0	0	0	1	1	1	1	1	1	2	4	4	3
Ranchi	16 to 35	male	student	married	6 to 12	radio TV or newspaper	1	13	fever and dry cough	respiratory droplets from infected person	all of the above	go to nearest corona hospital	sometimes	1 meter	FALSE	TRUE	TRUE	disagree	always	always	disagree	disagree	1	1	0	0	0	1	0	1	1	1	1	1	2	2	4	4	4
Ranchi	16 to 35	male	student	married	6 to 12	radio TV or newspaper	1	13	do not know	respiratory droplets from infected person	washing hand with soap and water frequently	go to nearest corona hospital	all times	1 meter	FALSE	TRUE	TRUE	disagree	always	always	disagree	disagree	0	1	1	0	0	1	0	1	1	1	1	1	2	2	4	4	4
Ranchi	16 to 35	male	student	married	6 to 12	radio TV or newspaper	1	13	fever and dry cough	do not know	washing hand with soap and water frequently	call the helpline and follow instructions	all times	3 meters	not sure	TRUE	TRUE	disagree	always	always	disagree	disagree	1	0	1	1	0	0	0	1	1	1	1	1	2	2	4	4	4
Ranchi	16 to 35	male	salaried employee	unmarried	6 to 12	radio TV or newspaper	1	13	do not know	do not know	all of the above	call the helpline and follow instructions	sometimes	2 meters	FALSE	FALSE	FALSE	disagree	always	always	disagree	disagree	0	0	0	1	1	1	1	0	1	1	1	1	2	2	4	4	4
Ranchi	16 to 35	male	unemployed	unmarried	6 to 12	radio TV or newspaper	1	13	do not know	respiratory droplets from infected person	washing hand with soap and water frequently	go to nearest corona hospital	sometimes	2 meters	TRUE	TRUE	TRUE	disagree	always	always	disagree	disagree	0	1	1	0	1	0	0	1	1	1	1	1	2	2	4	4	4
Ranchi	16 to 35	female	salaried employee	married	diploma graduation postgraduation	internet	1	13	fever and dry cough	respiratory droplets from infected person	all of the above	take home remedies and avoid going out	all times	3 meters	FALSE	TRUE	TRUE	disagree	always	always	disagree	disagree	1	1	0	0	0	1	0	1	1	1	1	1	2	2	4	4	4
Ranchi	16 to 35	male	agricultural labour or daily wage labour	married	6 to 12	friends and relatives	1	13	loss of appetite and loss of weight	respiratory droplets from infected person	washing hand with soap and water frequently	call the helpline and follow instructions	many times	2 meters	not sure	TRUE	FALSE	disagree	always	always	disagree	disagree	0	1	1	1	1	0	0	0	1	1	1	1	2	2	4	4	4
Ranchi	16 to 35	male	salaried employee	unmarried	diploma graduation postgraduation	internet	1	13	fever and dry cough	respiratory droplets from infected person	washing hand with soap and water frequently	go to nearest corona hospital	sometimes	3 meters	TRUE	TRUE	TRUE	disagree	always	always	disagree	disagree	1	1	1	0	0	0	0	1	1	1	1	1	2	2	4	4	4
Ranchi	16 to 35	male	farmer	married	diploma graduation postgraduation	radio TV or newspaper	1	13	do not know	do not know	all of the above	call the helpline and follow instructions	all times	2 meters	not sure	FALSE	TRUE	disagree	always	always	disagree	disagree	0	0	0	1	1	0	1	1	1	1	1	1	2	2	4	4	4
Ranchi	36 to 55	female	salaried employee	unmarried	6 to 12	radio TV or newspaper	1	13	do not know	respiratory droplets from infected person	all of the above	call the helpline and follow instructions	all times	1 meter	FALSE	TRUE	TRUE	disagree	always	always	disagree	disagree	0	1	0	1	0	1	0	1	1	1	1	1	2	2	4	4	4
Ranchi	more than 55	male	agricultural labour or daily wage labour	unmarried	6 to 12	radio TV or newspaper	1	13	do not know	do not know	drinking warm water frequently	call the helpline and follow instructions	all times	2 meters	TRUE	FALSE	TRUE	disagree	always	always	disagree	disagree	0	0	0	1	1	0	1	1	1	1	1	1	2	2	4	4	4
Ranchi	16 to 35	male	farmer	married	6 to 12	radio TV or newspaper	1	13	do not know	respiratory droplets from infected person	washing hand with soap and water frequently	call the helpline and follow instructions	all times	2 meters	TRUE	FALSE	TRUE	disagree	never	occasionally	agree	agree	0	1	1	1	1	0	1	1	1	1	0	0	0	1	6	2	1
Ranchi	16 to 35	female	agricultural labour or daily wage labour	unmarried	up to 5	radio TV or newspaper	1	13	fever and dry cough	respiratory droplets from infected person	washing hand with soap and water frequently	call the helpline and follow instructions	many times	1 meter	TRUE	FALSE	TRUE	agree	always	occasionally	agree	disagree	1	1	1	1	0	0	1	1	1	0	0	1	2	1	6	2	3
Ranchi	less than 16	female	student	married	no formal education	radio TV or newspaper	1	13	fever and dry cough	respiratory droplets from infected person	washing hand with soap and water frequently	go to nearest health facility	many times	2 meters	FALSE	TRUE	TRUE	disagree	always	always	agree	agree	1	1	1	0	1	1	0	1	1	1	0	0	2	2	6	2	4
Ranchi	16 to 35	male	house wife or house husband	unmarried	no formal education	radio TV or newspaper	1	13	fever and dry cough	respiratory droplets from infected person	washing hand with soap and water frequently	call the helpline and follow instructions	no	2 meters	FALSE	TRUE	FALSE	disagree	always	always	disagree	agree	1	1	1	1	1	1	0	0	0	1	1	0	2	2	6	2	4
Ranchi	less than 16	male	farmer	married	up to 5	radio TV or newspaper	1	13	fever and dry cough	respiratory droplets from infected person	drinking warm water frequently	call the helpline and follow instructions	many times	2 meters	TRUE	FALSE	TRUE	disagree	always	always	agree	agree	1	1	0	1	1	0	1	1	1	1	0	0	2	2	6	2	4
Ranchi	16 to 35	male	student	married	6 to 12	no information source	1	13	do not know	respiratory droplets from infected person	washing hand with soap and water frequently	call the helpline and follow instructions	sometimes	2 meters	FALSE	FALSE	FALSE	disagree	always	always	agree	agree	0	1	1	1	1	1	1	0	1	1	0	0	2	2	6	2	4
Ranchi	less than 16	male	farmer	married	6 to 12	radio TV or newspaper	1	13	fever and dry cough	respiratory droplets from infected person	all of the above	go to nearest corona hospital	no	2 meters	FALSE	FALSE	TRUE	disagree	always	always	disagree	agree	1	1	0	0	1	1	1	1	0	1	1	0	2	2	6	2	4
Ranchi	16 to 35	male	house wife or house husband	married	6 to 12	radio TV or newspaper	1	13	do not know	respiratory droplets from infected person	washing hand with soap and water frequently	call the helpline and follow instructions	no	2 meters	not sure	FALSE	TRUE	disagree	always	always	agree	disagree	0	1	1	1	1	0	1	1	0	1	0	1	2	2	6	2	4
Ranchi	less than 16	male	agricultural labour or daily wage labour	married	6 to 12	radio TV or newspaper	1	13	loss of appetite and loss of weight	respiratory droplets from infected person	washing hand with soap and water frequently	call the helpline and follow instructions	all times	2 meters	FALSE	TRUE	TRUE	disagree	always	always	agree	agree	0	1	1	1	1	1	0	1	1	1	0	0	2	2	6	2	4
Ranchi	16 to 35	male	student	married	6 to 12	radio TV or newspaper	1	13	do not know	respiratory droplets from infected person	washing hand with soap and water frequently	go to nearest corona hospital	sometimes	2 meters	FALSE	FALSE	TRUE	disagree	always	always	agree	agree	0	1	1	0	1	1	1	1	1	1	0	0	2	2	6	2	4
Ranchi	16 to 35	female	farmer	unmarried	up to 5	radio TV or newspaper	1	13	fever and dry cough	respiratory droplets from infected person	washing hand with soap and water frequently	do not know	many times	2 meters	TRUE	FALSE	TRUE	disagree	always	always	agree	agree	1	1	1	0	1	0	1	1	1	1	0	0	2	2	6	2	4
Ranchi	16 to 35	male	farmer	married	diploma graduation postgraduation	internet	1	13	fever and dry cough	respiratory droplets from infected person	all of the above	go to nearest health facility	no	2 meters	FALSE	FALSE	TRUE	not sure	always	always	disagree	disagree	1	1	0	0	1	1	1	1	0	0	1	1	2	2	6	2	4
Ranchi	36 to 55	female	agricultural labour or daily wage labour	unmarried	diploma graduation postgraduation	internet	1	13	fever and dry cough	respiratory droplets from infected person	all of the above	go to nearest corona hospital	all times	2 meters	FALSE	FALSE	TRUE	disagree	always	always	not sure	not sure	1	1	0	0	1	1	1	1	1	1	0	0	2	2	6	2	4
Ranchi	16 to 35	male	student	married	6 to 12	internet	1	13	fever and dry cough	respiratory droplets from infected person	all of the above	call the helpline and follow instructions	sometimes	1 meter	FALSE	TRUE	TRUE	disagree	always	occasionally	disagree	disagree	1	1	0	1	0	1	0	1	1	1	1	1	2	1	5	4	3
Ranchi	16 to 35	male	farmer	married	6 to 12	radio TV or newspaper	1	13	fever and dry cough	respiratory droplets from infected person	washing hand with soap and water frequently	go to nearest corona hospital	many times	2 meters	FALSE	TRUE	FALSE	disagree	occasionally	always	disagree	disagree	1	1	1	0	1	1	0	0	1	1	1	1	1	2	5	4	3
Ranchi	less than 16	male	student	married	no formal education	radio TV or newspaper	1	13	fever and dry cough	respiratory droplets from infected person	washing hand with soap and water frequently	go to nearest health facility	all times	1 meter	FALSE	TRUE	TRUE	disagree	always	always	disagree	disagree	1	1	1	0	0	1	0	1	1	1	1	1	2	2	5	4	4
Ranchi	16 to 35	female	unemployed	divorced or widowed	no formal education	internet	1	13	fever and dry cough	respiratory droplets from infected person	all of the above	call the helpline and follow instructions	many times	3 meters	FALSE	TRUE	TRUE	disagree	always	always	disagree	disagree	1	1	0	1	0	1	0	1	1	1	1	1	2	2	5	4	4
Ranchi	16 to 35	male	student	married	no formal education	friends and relatives	1	13	fever and dry cough	contaminated water	washing hand with soap and water frequently	go to nearest health facility	all times	3 meters	FALSE	FALSE	TRUE	disagree	always	always	disagree	disagree	1	0	1	0	0	1	1	1	1	1	1	1	2	2	5	4	4
Ranchi	36 to 55	female	agricultural labour or daily wage labour	unmarried	no formal education	radio TV or newspaper	1	13	do not know	respiratory droplets from infected person	drinking warm water frequently	call the helpline and follow instructions	all times	1 meter	FALSE	FALSE	TRUE	disagree	always	always	disagree	disagree	0	1	0	1	0	1	1	1	1	1	1	1	2	2	5	4	4
Ranchi	16 to 35	male	self employed	unmarried	up to 5	radio TV or newspaper	1	13	itching and redness of skin	respiratory droplets from infected person	washing hand with soap and water frequently	go to nearest health facility	sometimes	2 meters	FALSE	TRUE	TRUE	disagree	always	always	disagree	disagree	0	1	1	0	1	1	0	1	1	1	1	1	2	2	5	4	4
Ranchi	16 to 35	male	student	married	6 to 12	radio TV or newspaper	1	13	do not know	respiratory droplets from infected person	drinking warm water frequently	call the helpline and follow instructions	sometimes	3 meters	FALSE	FALSE	TRUE	disagree	always	always	disagree	disagree	0	1	0	1	0	1	1	1	1	1	1	1	2	2	5	4	4
Ranchi	16 to 35	male	agricultural labour or daily wage labour	married	up to 5	friends and relatives	1	13	itching and redness of skin	respiratory droplets from infected person	washing hand with soap and water frequently	go to nearest health facility	many times	2 meters	TRUE	FALSE	TRUE	disagree	always	always	disagree	disagree	0	1	1	0	1	0	1	1	1	1	1	1	2	2	5	4	4
Ranchi	16 to 35	female	student	married	6 to 12	radio TV or newspaper	1	13	fever and dry cough	respiratory droplets from infected person	washing hand with soap and water frequently	take home remedies and avoid going out	sometimes	1 meter	FALSE	TRUE	TRUE	disagree	always	always	disagree	disagree	1	1	1	0	0	1	0	1	1	1	1	1	2	2	5	4	4
Ranchi	16 to 35	male	unemployed	married	6 to 12	radio TV or newspaper	1	13	fever and dry cough	respiratory droplets from infected person	washing hand with soap and water frequently	go to nearest corona hospital	sometimes	3 meters	FALSE	TRUE	TRUE	disagree	always	always	disagree	disagree	1	1	1	0	0	1	0	1	1	1	1	1	2	2	5	4	4
Ranchi	16 to 35	male	salaried employee	unmarried	6 to 12	radio TV or newspaper	1	13	do not know	do not know	drinking warm water frequently	call the helpline and follow instructions	all times	2 meters	FALSE	FALSE	TRUE	disagree	always	always	disagree	disagree	0	0	0	1	1	1	1	1	1	1	1	1	2	2	5	4	4
Ranchi	16 to 35	male	agricultural labour or daily wage labour	married	6 to 12	local health worker and local health facility	1	13	fever and dry cough	respiratory droplets from infected person	washing hand with soap and water frequently	call the helpline and follow instructions	sometimes	1 meter	TRUE	TRUE	TRUE	disagree	always	always	disagree	disagree	1	1	1	1	0	0	0	1	1	1	1	1	2	2	5	4	4
Ranchi	36 to 55	female	house wife or house husband	unmarried	6 to 12	radio TV or newspaper	1	13	do not know	do not know	washing hand with soap and water frequently	call the helpline and follow instructions	all times	2 meters	FALSE	not sure	TRUE	disagree	always	always	disagree	disagree	0	0	1	1	1	1	0	1	1	1	1	1	2	2	5	4	4
Ranchi	more than 55	male	farmer	unmarried	6 to 12	internet	1	13	fever and dry cough	respiratory droplets from infected person	washing hand with soap and water frequently	go to nearest corona hospital	all times	1 meter	FALSE	TRUE	TRUE	disagree	always	always	disagree	disagree	1	1	1	0	0	1	0	1	1	1	1	1	2	2	5	4	4
Ranchi	16 to 35	male	self employed	married	diploma graduation postgraduation	radio TV or newspaper	1	13	fever and dry cough	respiratory droplets from infected person	all of the above	go to nearest corona hospital	sometimes	2 meters	FALSE	not sure	TRUE	disagree	always	always	disagree	disagree	1	1	0	0	1	1	0	1	1	1	1	1	2	2	5	4	4
Ranchi	16 to 35	male	self employed	married	diploma graduation postgraduation	radio TV or newspaper	1	13	fever and dry cough	respiratory droplets from infected person	all of the above	go to nearest corona hospital	sometimes	1 meter	FALSE	FALSE	TRUE	disagree	always	always	disagree	disagree	1	1	0	0	0	1	1	1	1	1	1	1	2	2	5	4	4
Ranchi	16 to 35	female	student	unmarried	diploma graduation postgraduation	radio TV or newspaper	1	13	fever and dry cough	respiratory droplets from infected person	all of the above	call the helpline and follow instructions	sometimes	3 meters	FALSE	TRUE	TRUE	disagree	always	always	disagree	disagree	1	1	0	1	0	1	0	1	1	1	1	1	2	2	5	4	4
Ranchi	16 to 35	female	student	unmarried	diploma graduation postgraduation	local health worker and local health facility	1	13	do not know	respiratory droplets from infected person	washing hand with soap and water frequently	go to nearest health facility	sometimes	2 meters	FALSE	FALSE	FALSE	disagree	always	always	disagree	disagree	0	1	1	0	1	1	1	0	1	1	1	1	2	2	5	4	4
Ranchi	36 to 55	female	farmer	unmarried	6 to 12	friends and relatives	1	13	do not know	respiratory droplets from infected person	washing hand with soap and water frequently	go to nearest health facility	sometimes	2 meters	not sure	FALSE	TRUE	disagree	always	always	disagree	disagree	0	1	1	0	1	0	1	1	1	1	1	1	2	2	5	4	4
Ranchi	36 to 55	female	salaried employee	unmarried	diploma graduation postgraduation	radio TV or newspaper	1	13	do not know	respiratory droplets from infected person	washing hand with soap and water frequently	go to nearest health facility	all times	1 meter	FALSE	FALSE	TRUE	disagree	always	always	disagree	disagree	0	1	1	0	0	1	1	1	1	1	1	1	2	2	5	4	4
Ranchi	less than 16	female	farmer	unmarried	no formal education	radio TV or newspaper	1	13	loss of appetite and loss of weight	contaminated water	drinking warm water frequently	call the helpline and follow instructions	all times	1 meter	TRUE	TRUE	TRUE	disagree	always	always	agree	agree	0	0	0	1	0	0	0	1	1	1	0	0	2	2	2	2	4
Ranchi	16 to 35	female	agricultural labour or daily wage labour	unmarried	no formal education	radio TV or newspaper	1	13	fever and dry cough	contaminated water	drinking warm water frequently	call the helpline and follow instructions	all times	1 meter	TRUE	TRUE	FALSE	not sure	always	always	agree	disagree	1	0	0	1	0	0	0	0	1	0	0	1	2	2	2	2	4
Ranchi	less than 16	male	self employed	married	up to 5	friends and relatives	1	13	itching and redness of skin	do not know	all of the above	take home remedies and avoid going out	sometimes	2 meters	not sure	TRUE	TRUE	agree	always	always	agree	disagree	0	0	0	0	1	0	0	1	1	0	0	1	2	2	2	2	4
Ranchi	16 to 35	male	farmer	unmarried	up to 5	radio TV or newspaper	1	13	do not know	do not know	washing hand with soap and water frequently	go to nearest health facility	sometimes	2 meters	not sure	TRUE	not sure	disagree	always	always	not sure	not sure	0	0	1	0	1	0	0	0	1	1	0	0	2	2	2	2	4
Ranchi	16 to 35	male	farmer	unmarried	6 to 12	radio TV or newspaper	1	13	do not know	do not know	all of the above	call the helpline and follow instructions	sometimes	1 meter	not sure	TRUE	TRUE	disagree	always	always	not sure	not sure	0	0	0	1	0	0	0	1	1	1	0	0	2	2	2	2	4
Ranchi	16 to 35	male	student	married	up to 5	radio TV or newspaper	1	13	loss of appetite and loss of weight	contaminated water	drinking warm water frequently	call the helpline and follow instructions	all times	3 meters	not sure	not sure	TRUE	disagree	occasionally	always	agree	agree	0	0	0	1	0	0	0	1	1	1	0	0	1	2	2	2	3
Ranchi	16 to 35	male	student	married	diploma graduation postgraduation	internet	1	13	do not know	do not know	all of the above	call the helpline and follow instructions	no	2 meters	not sure	not sure	not sure	disagree	always	occasionally	disagree	agree	0	0	0	1	1	0	0	0	0	1	1	0	2	1	2	2	3
Ranchi	16 to 35	female		married	6 to 12	radio TV or newspaper	1	13	loss of appetite and loss of weight	do not know	do not know	take home remedies and avoid going out	all times	do not know	not sure	FALSE	TRUE	disagree	occasionally	always	agree	agree	0	0	0	0	0	0	1	1	1	1	0	0	1	2	2	2	3
Ranchi	16 to 35	male	student	unmarried	6 to 12	radio TV or newspaper	1	13	do not know	do not know	washing hand with soap and water frequently	call the helpline and follow instructions	no	3 meters	FALSE	TRUE	not sure	disagree	occasionally	occasionally	agree	agree	0	0	1	1	0	1	0	0	0	1	0	0	1	1	3	1	2
Ranchi	less than 16	male	student	married	up to 5	radio TV or newspaper	1	13	do not know	do not know	drinking warm water frequently	call the helpline and follow instructions	many times	2 meters	TRUE	TRUE	TRUE	agree	always	always	agree	agree	0	0	0	1	1	0	0	1	1	0	0	0	2	2	3	1	4
Ranchi	less than 16	female	farmer	unmarried	no formal education	radio TV or newspaper	1	13	loss of appetite and loss of weight	contaminated water	drinking warm water frequently	call the helpline and follow instructions	all times	1 meter	TRUE	FALSE	TRUE	agree	always	always	agree	agree	0	0	0	1	0	0	1	1	1	0	0	0	2	2	3	1	4
Ranchi	less than 16	male	farmer	married	up to 5	radio TV or newspaper	1	13	itching and redness of skin	respiratory droplets from infected person	drinking warm water frequently	go to nearest health facility	many times	1 meter	TRUE	FALSE	TRUE	agree	always	always	agree	agree	0	1	0	0	0	0	1	1	1	0	0	0	2	2	3	1	4
Ranchi	16 to 35	female	salaried employee	unmarried	no formal education	radio TV or newspaper	1	13	loss of appetite and loss of weight	contaminated water	drinking warm water frequently	call the helpline and follow instructions	many times	1 meter	FALSE	TRUE	TRUE	agree	always	always	agree	agree	0	0	0	1	0	1	0	1	1	0	0	0	2	2	3	1	4
Ranchi	16 to 35	male	self employed	married	up to 5	radio TV or newspaper	1	13	loss of appetite and loss of weight	respiratory droplets from infected person	drinking warm water frequently	call the helpline and follow instructions	all times	1 meter	TRUE	TRUE	TRUE	agree	always	always	agree	agree	0	1	0	1	0	0	0	1	1	0	0	0	2	2	3	1	4
Ranchi	16 to 35	male	house wife or house husband	married	6 to 12	radio TV or newspaper	1	13	do not know	do not know	washing hand with soap and water frequently	go to nearest health facility	no	2 meters	TRUE	not sure	TRUE	agree	always	always	disagree	agree	0	0	1	0	1	0	0	1	0	0	1	0	2	2	3	1	4
Ranchi	16 to 35	male	student	married	6 to 12	radio TV or newspaper	1	13	itching and redness of skin	do not know	drinking warm water frequently	call the helpline and follow instructions	no	2 meters	not sure	TRUE	TRUE	disagree	always	always	agree	agree	0	0	0	1	1	0	0	1	0	1	0	0	2	2	3	1	4
Ranchi	less than 16	male	unemployed	married	6 to 12	radio TV or newspaper	1	13	itching and redness of skin	mosquito bites	all of the above	take home remedies and avoid going out	no	2 meters	FALSE	TRUE	TRUE	not sure	always	always	disagree	agree	0	0	0	0	1	1	0	1	0	0	1	0	2	2	3	1	4
Ranchi	16 to 35	male	farmer	married	6 to 12	radio TV or newspaper	1	13	fever and dry cough	respiratory droplets from infected person	washing hand with soap and water frequently	go to nearest corona hospital	no	1 meter	TRUE	TRUE	FALSE	disagree	always	always	not sure	agree	1	1	1	0	0	0	0	0	0	1	0	0	2	2	3	1	4
Ranchi	16 to 35	male	agricultural labour or daily wage labour	married	6 to 12	radio TV or newspaper	1	13	do not know	respiratory droplets from infected person	standing in sun for 30 mins everyday	call the helpline and follow instructions	sometimes	1 meter	FALSE	TRUE	not sure	agree	always	always	agree	agree	0	1	0	1	0	1	0	0	1	0	0	0	2	2	3	1	4
Ranchi	16 to 35	male	agricultural labour or daily wage labour	married	6 to 12	radio TV or newspaper	1	13	fever and dry cough	mosquito bites	washing hand with soap and water frequently	go to nearest health facility	no	1 meter	TRUE	TRUE	TRUE	disagree	always	always	agree	agree	1	0	1	0	0	0	0	1	0	1	0	0	2	2	3	1	4
Ranchi	16 to 35	female	farmer	unmarried	6 to 12	radio TV or newspaper	1	13	fever and dry cough	respiratory droplets from infected person	drinking warm water frequently	call the helpline and follow instructions	no	1 meter	TRUE	TRUE	FALSE	disagree	always	always	agree	agree	1	1	0	1	0	0	0	0	0	1	0	0	2	2	3	1	4
Ranchi	more than 55	others	house wife or house husband	unmarried	diploma graduation postgraduation	radio TV or newspaper	1	13	do not know	do not know	washing hand with soap and water frequently	take home remedies and avoid going out	sometimes	2 meters	TRUE	TRUE	TRUE	not sure	always	always	agree	agree	0	0	1	0	1	0	0	1	1	0	0	0	2	2	3	1	4
Ranchi	16 to 35			unmarried	up to 5	radio TV or newspaper	1	13	loss of appetite and loss of weight	respiratory droplets from infected person	drinking warm water frequently	call the helpline and follow instructions	many times	1 meter	TRUE	not sure	TRUE	agree	always	always	agree	agree	0	1	0	1	0	0	0	1	1	0	0	0	2	2	3	1	4
Ranchi			house wife or house husband	unmarried		local health worker and local health facility	1	13	loss of appetite and loss of weight	contaminated water	drinking warm water frequently	go to nearest health facility	many times	2 meters	TRUE	FALSE	TRUE	agree	always	always	agree	agree	0	0	0	0	1	0	1	1	1	0	0	0	2	2	3	1	4
Ranchi	16 to 35	male	student	married	no formal education	radio TV or newspaper	1	13	fever and dry cough	respiratory droplets from infected person	all of the above	take home remedies and avoid going out	no	2 meters	not sure	not sure	not sure	disagree	always	occasionally	not sure	agree	1	1	0	0	1	0	0	0	0	1	0	0	2	1	3	1	3
Ranchi	16 to 35	male	salaried employee	married	6 to 12	internet	1	13	do not know	do not know	washing hand with soap and water frequently	go to nearest health facility	no	1 meter	FALSE	TRUE	TRUE	agree	occasionally	always	not sure	disagree	0	0	1	0	0	1	0	1	0	0	0	1	1	2	3	1	3
Ranchi	16 to 35	male	student	married	6 to 12	radio TV or newspaper	1	13	fever and dry cough	respiratory droplets from infected person	washing hand with soap and water frequently	go to nearest corona hospital	no	1 meter	not sure	TRUE	not sure	disagree	always	occasionally	not sure	agree	1	1	1	0	0	0	0	0	0	1	0	0	2	1	3	1	3
Ranchi	36 to 55	male	agricultural labour or daily wage labour	unmarried	6 to 12	radio TV or newspaper	1	13	do not know	do not know	all of the above	go to nearest health facility	no	2 meters	TRUE	FALSE	TRUE	not sure	occasionally	always	agree	disagree	0	0	0	0	1	0	1	1	0	0	0	1	1	2	3	1	3
Ranchi			salaried employee	unmarried	6 to 12	radio TV or newspaper	1	13	loss of appetite and loss of weight	contaminated water	drinking warm water frequently	call the helpline and follow instructions	many times	2 meters	TRUE	FALSE	FALSE	agree	always	occasionally	not sure	agree	0	0	0	1	1	0	1	0	1	0	0	0	2	1	3	1	3
Ranchi	16 to 35	male	unemployed	married	no formal education	radio TV or newspaper	1	13	do not know	respiratory droplets from infected person	washing hand with soap and water frequently	call the helpline and follow instructions	no	1 meter	FALSE	TRUE	FALSE	not sure	occasionally	always	not sure	disagree	0	1	1	1	0	1	0	0	0	0	0	1	1	2	4	1	3
Ranchi	less than 16	male	student	married	up to 5	radio TV or newspaper	1	13	loss of appetite and loss of weight	mosquito bites	all of the above	call the helpline and follow instructions	no	2 meters	not sure	FALSE	TRUE	disagree	occasionally	always	not sure	agree	0	0	0	1	1	0	1	1	0	1	0	0	1	2	4	1	3
Ranchi	16 to 35	female	agricultural labour or daily wage labour	married	6 to 12	radio TV or newspaper	1	13	itching and redness of skin	contaminated water	washing hand with soap and water frequently	call the helpline and follow instructions	many times	2 meters	TRUE	TRUE	TRUE	agree	occasionally	always	agree	agree	0	0	1	1	1	0	0	1	1	0	0	0	1	2	4	1	3
Ranchi	16 to 35	male	agricultural labour or daily wage labour	married	up to 5	no information source	1	13	do not know	do not know	washing hand with soap and water frequently	go to nearest health facility	all times	2 meters	FALSE	TRUE	TRUE	agree	always	always	agree	agree	0	0	1	0	1	1	0	1	1	0	0	0	2	2	4	1	4
Ranchi	16 to 35	male	self employed	married	up to 5	radio TV or newspaper	1	13	fever and dry cough	respiratory droplets from infected person	all of the above	take home remedies and avoid going out	all times	2 meters	TRUE	TRUE	TRUE	agree	always	always	agree	agree	1	1	0	0	1	0	0	1	1	0	0	0	2	2	4	1	4
Ranchi	16 to 35	male	agricultural labour or daily wage labour	married	up to 5	radio TV or newspaper	1	13	do not know	respiratory droplets from infected person	washing hand with soap and water frequently	go to nearest health facility	no	3 meters	not sure	FALSE	TRUE	disagree	always	always	agree	agree	0	1	1	0	0	0	1	1	0	1	0	0	2	2	4	1	4
Ranchi	16 to 35	male	unemployed	married	up to 5	radio TV or newspaper	1	13	do not know	respiratory droplets from infected person	all of the above	go to nearest corona hospital	no	2 meters	TRUE	FALSE	TRUE	disagree	always	always	agree	agree	0	1	0	0	1	0	1	1	0	1	0	0	2	2	4	1	4
Ranchi	less than 16	male	farmer	married	6 to 12	radio TV or newspaper	1	13	do not know	respiratory droplets from infected person	washing hand with soap and water frequently	take home remedies and avoid going out	no	1 meter	not sure	FALSE	TRUE	disagree	always	always	agree	agree	0	1	1	0	0	0	1	1	0	1	0	0	2	2	4	1	4
Ranchi	16 to 35	male	farmer	married	up to 5	friends and relatives	1	13	itching and redness of skin	respiratory droplets from infected person	washing hand with soap and water frequently	call the helpline and follow instructions	all times	1 meter	TRUE	TRUE	TRUE	agree	always	always	agree	agree	0	1	1	1	0	0	0	1	1	0	0	0	2	2	4	1	4
Ranchi	16 to 35	male	agricultural labour or daily wage labour	married	6 to 12	radio TV or newspaper	1	13	do not know	respiratory droplets from infected person	washing hand with soap and water frequently	go to nearest corona hospital	no	2 meters	TRUE	TRUE	TRUE	disagree	always	always	not sure	agree	0	1	1	0	1	0	0	1	0	1	0	0	2	2	4	1	4
Ranchi	less than 16	female	self employed	unmarried	6 to 12	local health worker and local health facility	1	13	fever and dry cough	do not know	drinking warm water frequently	go to nearest health facility	sometimes	1 meter	FALSE	FALSE	TRUE	agree	always	always	agree	agree	1	0	0	0	0	1	1	1	1	0	0	0	2	2	4	1	4
Ranchi	16 to 35	female	farmer	unmarried	6 to 12	local health worker and local health facility	1	13	do not know	respiratory droplets from infected person	all of the above	call the helpline and follow instructions	no	1 meter	not sure	FALSE	TRUE	disagree	always	always	agree	agree	0	1	0	1	0	0	1	1	0	1	0	0	2	2	4	1	4
Ranchi	less than 16	female	farmer	unmarried		friends and relatives	1	13	loss of appetite and loss of weight	respiratory droplets from infected person	drinking warm water frequently	call the helpline and follow instructions	all times	1 meter	TRUE	FALSE	TRUE	agree	always	always	agree	agree	0	1	0	1	0	0	1	1	1	0	0	0	2	2	4	1	4
Ranchi	16 to 35	male	student	married	6 to 12	radio TV or newspaper	1	13	fever and dry cough	respiratory droplets from infected person	washing hand with soap and water frequently	call the helpline and follow instructions	no	1 meter	not sure	FALSE	TRUE	disagree	occasionally	always	disagree	disagree	1	1	1	1	0	0	1	1	0	1	1	1	1	2	6	3	3
Ranchi	16 to 35	female	agricultural labour or daily wage labour	married	no formal education	radio TV or newspaper	1	13	fever and dry cough	respiratory droplets from infected person	washing hand with soap and water frequently	call the helpline and follow instructions	no	1 meter	FALSE	TRUE	TRUE	disagree	always	always	disagree	disagree	1	1	1	1	0	1	0	1	0	1	1	1	2	2	6	3	4
Ranchi	16 to 35	male	farmer	married	up to 5	radio TV or newspaper	1	13	fever and dry cough	respiratory droplets from infected person	washing hand with soap and water frequently	call the helpline and follow instructions	sometimes	1 meter	FALSE	TRUE	TRUE	agree	always	always	disagree	disagree	1	1	1	1	0	1	0	1	1	0	1	1	2	2	6	3	4
Ranchi	less than 16	male	student	married	up to 5	friends and relatives	1	13	itching and redness of skin	respiratory droplets from infected person	washing hand with soap and water frequently	call the helpline and follow instructions	sometimes	2 meters	TRUE	FALSE	TRUE	agree	always	always	disagree	disagree	0	1	1	1	1	0	1	1	1	0	1	1	2	2	6	3	4
Ranchi	16 to 35	male	farmer	unmarried	up to 5	radio TV or newspaper	1	13	do not know	respiratory droplets from infected person	drinking warm water frequently	call the helpline and follow instructions	all times	2 meters	FALSE	FALSE	TRUE	disagree	always	always	disagree	agree	0	1	0	1	1	1	1	1	1	1	1	0	2	2	6	3	4
Ranchi	16 to 35	male	agricultural labour or daily wage labour	married	6 to 12	internet	1	13	fever and dry cough	respiratory droplets from infected person	washing hand with soap and water frequently	do not know	no	do not know	FALSE	FALSE	TRUE	disagree	always	always	disagree	disagree	1	1	1	0	0	1	1	1	0	1	1	1	2	2	6	3	4
Ranchi	16 to 35	male	student	married	6 to 12	radio TV or newspaper	1	13	fever and dry cough	respiratory droplets from infected person	washing hand with soap and water frequently	go to nearest health facility	no	2 meters	not sure	FALSE	TRUE	disagree	always	always	disagree	disagree	1	1	1	0	1	0	1	1	0	1	1	1	2	2	6	3	4
Ranchi	16 to 35	male	agricultural labour or daily wage labour	married	6 to 12	radio TV or newspaper	1	13	fever and dry cough	respiratory droplets from infected person	washing hand with soap and water frequently	go to nearest corona hospital	many times	2 meters	TRUE	FALSE	TRUE	disagree	always	always	disagree	agree	1	1	1	0	1	0	1	1	1	1	1	0	2	2	6	3	4
Ranchi	16 to 35	male	agricultural labour or daily wage labour	married	6 to 12	radio TV or newspaper	1	13	fever and dry cough	respiratory droplets from infected person	washing hand with soap and water frequently	go to nearest health facility	sometimes	1 meter	FALSE	FALSE	TRUE	agree	always	always	disagree	disagree	1	1	1	0	0	1	1	1	1	0	1	1	2	2	6	3	4
Ranchi	16 to 35	female	agricultural labour or daily wage labour	married	6 to 12	radio TV or newspaper	1	13	fever and dry cough	respiratory droplets from infected person	washing hand with soap and water frequently	call the helpline and follow instructions	many times	1 meter	FALSE	TRUE	TRUE	disagree	always	always	disagree	agree	1	1	1	1	0	1	0	1	1	1	1	0	2	2	6	3	4
Ranchi	36 to 55	female	self employed	unmarried	6 to 12	radio TV or newspaper	1	13	fever and dry cough	respiratory droplets from infected person	drinking warm water frequently	call the helpline and follow instructions	many times	2 meters	FALSE	TRUE	TRUE	disagree	always	always	agree	disagree	1	1	0	1	1	1	0	1	1	1	0	1	2	2	6	3	4
Ranchi	16 to 35	female	house wife or house husband	unmarried	6 to 12	friends and relatives	1	13	do not know	respiratory droplets from infected person	washing hand with soap and water frequently	go to nearest health facility	many times	2 meters	FALSE	FALSE	TRUE	disagree	always	always	agree	disagree	0	1	1	0	1	1	1	1	1	1	0	1	2	2	6	3	4
Ranchi	36 to 55	male	agricultural labour or daily wage labour	unmarried	diploma graduation postgraduation	local health worker and local health facility	1	13	fever and dry cough	mosquito bites	washing hand with soap and water frequently	go to nearest health facility	no	2 meters	FALSE	FALSE	TRUE	disagree	always	always	disagree	disagree	1	0	1	0	1	1	1	1	0	1	1	1	2	2	6	3	4
Ranchi	less than 16	male	student	married	up to 5	no information source	1	13	loss of appetite and loss of weight	respiratory droplets from infected person	washing hand with soap and water frequently	go to nearest health facility	all times	1 meter	TRUE	TRUE	TRUE	disagree	occasionally	always	disagree	agree	0	1	1	0	0	0	0	1	1	1	1	0	1	2	3	3	3
Ranchi	36 to 55	others	farmer	unmarried	6 to 12	internet	1	13	do not know	do not know	washing hand with soap and water frequently	go to nearest health facility	all times	2 meters	FALSE	TRUE	FALSE	disagree	occasionally	always	agree	disagree	0	0	1	0	1	1	0	0	1	1	0	1	1	2	3	3	3
Ranchi	16 to 35	male	farmer	unmarried	no formal education	radio TV or newspaper	1	13	loss of appetite and loss of weight	respiratory droplets from infected person	drinking warm water frequently	go to nearest health facility	no	1 meter	TRUE	FALSE	TRUE	disagree	always	always	disagree	disagree	0	1	0	0	0	0	1	1	0	1	1	1	2	2	3	3	4
Ranchi	16 to 35	male	unemployed	unmarried	no formal education	radio TV or newspaper	1	13	loss of appetite and loss of weight	contaminated water	drinking warm water frequently	call the helpline and follow instructions	all times	1 meter	FALSE	TRUE	TRUE	disagree	always	always	agree	disagree	0	0	0	1	0	1	0	1	1	1	0	1	2	2	3	3	4
Ranchi	16 to 35	male	agricultural labour or daily wage labour	married	up to 5	radio TV or newspaper	1	13	loss of appetite and loss of weight	respiratory droplets from infected person	washing hand with soap and water frequently	go to nearest corona hospital	no	2 meters	TRUE	TRUE	FALSE	disagree	always	always	disagree	disagree	0	1	1	0	1	0	0	0	0	1	1	1	2	2	3	3	4
Ranchi	16 to 35	male	student	married	up to 5	local health worker and local health facility	1	13	fever and dry cough	respiratory droplets from infected person	washing hand with soap and water frequently	go to nearest corona hospital	all times	3 meters	TRUE	TRUE	FALSE	disagree	always	always	agree	disagree	1	1	1	0	0	0	0	0	1	1	0	1	2	2	3	3	4
Ranchi	less than 16	male	student	married	6 to 12	radio TV or newspaper	1	13	do not know	respiratory droplets from infected person	washing hand with soap and water frequently	call the helpline and follow instructions	sometimes	1 meter	not sure	TRUE	not sure	disagree	always	always	not sure	disagree	0	1	1	1	0	0	0	0	1	1	0	1	2	2	3	3	4
Ranchi	16 to 35	male	student	married	6 to 12	internet	1	13	do not know	respiratory droplets from infected person	washing hand with soap and water frequently	do not know	all times	3 meters	FALSE	TRUE	FALSE	disagree	always	always	disagree	agree	0	1	1	0	0	1	0	0	1	1	1	0	2	2	3	3	4
Ranchi	16 to 35	male	unemployed	unmarried	up to 5	radio TV or newspaper	1	13	loss of appetite and loss of weight	respiratory droplets from infected person	washing hand with soap and water frequently	go to nearest health facility	all times	1 meter	TRUE	not sure	TRUE	agree	always	always	disagree	disagree	0	1	1	0	0	0	0	1	1	0	1	1	2	2	3	3	4
Ranchi	16 to 35	male	self employed	unmarried	up to 5	local health worker and local health facility	1	13	do not know	respiratory droplets from infected person	all of the above	take home remedies and avoid going out	no	3 meters	TRUE	FALSE	TRUE	disagree	always	always	disagree	disagree	0	1	0	0	0	0	1	1	0	1	1	1	2	2	3	3	4
Ranchi	16 to 35	male	student	married	6 to 12	radio TV or newspaper	1	13	fever and dry cough	respiratory droplets from infected person	all of the above	take home remedies and avoid going out	no	1 meter	not sure	not sure	TRUE	disagree	always	always	disagree	disagree	1	1	0	0	0	0	0	1	0	1	1	1	2	2	3	3	4
Ranchi	16 to 35	male	unemployed	married	6 to 12	radio TV or newspaper	1	13	do not know	respiratory droplets from infected person	drinking warm water frequently	call the helpline and follow instructions	no	3 meters	TRUE	TRUE	TRUE	disagree	always	always	disagree	disagree	0	1	0	1	0	0	0	1	0	1	1	1	2	2	3	3	4
Ranchi	16 to 35	male	student	married	diploma graduation postgraduation	radio TV or newspaper	1	13	fever and dry cough	respiratory droplets from infected person	washing hand with soap and water frequently	go to nearest health facility	all times	1 meter	not sure	not sure	FALSE	disagree	always	always	disagree	agree	1	1	1	0	0	0	0	0	1	1	1	0	2	2	3	3	4
Ranchi	16 to 35	male	farmer	married	6 to 12	friends and relatives	1	13	do not know	do not know	drinking warm water frequently	call the helpline and follow instructions	no	3 meters	FALSE	TRUE	TRUE	disagree	always	always	disagree	disagree	0	0	0	1	0	1	0	1	0	1	1	1	2	2	3	3	4
Ranchi	36 to 55	female	salaried employee	unmarried	6 to 12	radio TV or newspaper	1	13	itching and redness of skin	respiratory droplets from infected person	drinking warm water frequently	call the helpline and follow instructions	no	3 meters	TRUE	TRUE	TRUE	disagree	always	always	disagree	disagree	0	1	0	1	0	0	0	1	0	1	1	1	2	2	3	3	4
Ranchi	16 to 35	male	unemployed	married	diploma graduation postgraduation	radio TV or newspaper	1	13	fever and dry cough	do not know	all of the above	take home remedies and avoid going out	all times	1 meter	FALSE	TRUE	TRUE	disagree	always	always	not sure	disagree	1	0	0	0	0	1	0	1	1	1	0	1	2	2	3	3	4
Ranchi	36 to 55	female		unmarried	6 to 12	local health worker and local health facility	1	13	do not know	respiratory droplets from infected person	drinking warm water frequently	take home remedies and avoid going out	sometimes	1 meter	FALSE	TRUE	TRUE	disagree	always	always	not sure	disagree	0	1	0	0	0	1	0	1	1	1	0	1	2	2	3	3	4
Ranchi		male	agricultural labour or daily wage labour	unmarried	up to 5	radio TV or newspaper	1	13	loss of appetite and loss of weight	respiratory droplets from infected person	drinking warm water frequently	call the helpline and follow instructions	all times	2 meters	not sure	FALSE	TRUE	disagree	never	never	agree	agree	0	1	0	1	1	0	1	1	1	1	0	0	0	0	5	2	0
Ranchi	16 to 35	male	unemployed	married	up to 5	internet	1	13	fever and dry cough	respiratory droplets from infected person	washing hand with soap and water frequently	go to nearest health facility	many times	3 meters	TRUE	FALSE	TRUE	disagree	occasionally	always	agree	agree	1	1	1	0	0	0	1	1	1	1	0	0	1	2	5	2	3
Ranchi	16 to 35	male	agricultural labour or daily wage labour	married	6 to 12	internet	1	13	fever and dry cough	mosquito bites	washing hand with soap and water frequently	go to nearest health facility	many times	2 meters	FALSE	FALSE	FALSE	disagree	occasionally	always	agree	agree	1	0	1	0	1	1	1	0	1	1	0	0	1	2	5	2	3
Ranchi	36 to 55	male	farmer	unmarried	6 to 12	local health worker and local health facility	1	13	fever and dry cough	respiratory droplets from infected person	all of the above	go to nearest corona hospital	no	1 meter	FALSE	FALSE	TRUE	disagree	always	occasionally	agree	disagree	1	1	0	0	0	1	1	1	0	1	0	1	2	1	5	2	3
Ranchi	16 to 35	male	agricultural labour or daily wage labour	married	no formal education	radio TV or newspaper	1	13	fever and dry cough	respiratory droplets from infected person	washing hand with soap and water frequently	call the helpline and follow instructions	many times	1 meter	TRUE	TRUE	TRUE	disagree	always	always	agree	agree	1	1	1	1	0	0	0	1	1	1	0	0	2	2	5	2	4
Ranchi	less than 16	male	farmer	married	up to 5	radio TV or newspaper	1	13	fever and dry cough	respiratory droplets from infected person	washing hand with soap and water frequently	go to nearest corona hospital	no	2 meters	FALSE	TRUE	not sure	disagree	always	always	disagree	agree	1	1	1	0	1	1	0	0	0	1	1	0	2	2	5	2	4
Ranchi	less than 16	male	student	married	up to 5	friends and relatives	1	13	do not know	mosquito bites	drinking warm water frequently	call the helpline and follow instructions	no	2 meters	FALSE	FALSE	TRUE	disagree	always	always	disagree	agree	0	0	0	1	1	1	1	1	0	1	1	0	2	2	5	2	4
Ranchi	less than 16	female	farmer	married	6 to 12	radio TV or newspaper	1	13	fever and dry cough	respiratory droplets from infected person	washing hand with soap and water frequently	call the helpline and follow instructions	all times	1 meter	TRUE	TRUE	TRUE	not sure	always	always	not sure	disagree	1	1	1	1	0	0	0	1	1	0	0	1	2	2	5	2	4
Ranchi	16 to 35	male	unemployed	married	6 to 12	radio TV or newspaper	1	13	do not know	respiratory droplets from infected person	all of the above	call the helpline and follow instructions	no	2 meters	not sure	FALSE	TRUE	agree	always	always	disagree	disagree	0	1	0	1	1	0	1	1	0	0	1	1	2	2	5	2	4
Ranchi	16 to 35	female	salaried employee	unmarried	6 to 12	internet	1	13	do not know	do not know	washing hand with soap and water frequently	go to nearest health facility	no	2 meters	FALSE	FALSE	TRUE	disagree	always	always	agree	disagree	0	0	1	0	1	1	1	1	0	1	0	1	2	2	5	2	4
Ranchi	16 to 35	female	salaried employee	unmarried	6 to 12	radio TV or newspaper	1	13	fever and dry cough	respiratory droplets from infected person	all of the above	go to nearest health facility	no	1 meter	FALSE	FALSE	TRUE	disagree	always	always	agree	disagree	1	1	0	0	0	1	1	1	0	1	0	1	2	2	5	2	4
Ranchi	16 to 35	male	student	married	diploma graduation postgraduation	radio TV or newspaper	1	13	fever and dry cough	respiratory droplets from infected person	drinking warm water frequently	call the helpline and follow instructions	all times	1 meter	FALSE	TRUE	TRUE	disagree	always	always	agree	agree	1	1	0	1	0	1	0	1	1	1	0	0	2	2	5	2	4
Ranchi	16 to 35	female	farmer	unmarried	6 to 12	radio TV or newspaper	1	13	do not know	respiratory droplets from infected person	drinking warm water frequently	call the helpline and follow instructions	sometimes	1 meter	FALSE	FALSE	TRUE	disagree	always	always	not sure	not sure	0	1	0	1	0	1	1	1	1	1	0	0	2	2	5	2	4
Ranchi	16 to 35	male	unemployed	married	diploma graduation postgraduation	radio TV or newspaper	1	13	do not know	respiratory droplets from infected person	washing hand with soap and water frequently	go to nearest health facility	no	2 meters	FALSE	TRUE	TRUE	disagree	always	always	agree	disagree	0	1	1	0	1	1	0	1	0	1	0	1	2	2	5	2	4
Ranchi	less than 16	others	student		up to 5	radio TV or newspaper	1	13	fever and dry cough	respiratory droplets from infected person	all of the above	go to nearest corona hospital	many times	2 meters	FALSE	TRUE	TRUE	disagree	always	always	agree	agree	1	1	0	0	1	1	0	1	1	1	0	0	2	2	5	2	4
Ranchi	36 to 55		house wife or house husband	unmarried	6 to 12	radio TV or newspaper	1	13	loss of appetite and loss of weight	do not know	washing hand with soap and water frequently	call the helpline and follow instructions	no	1 meter	FALSE	FALSE	TRUE	agree	always	always	disagree	disagree	0	0	1	1	0	1	1	1	0	0	1	1	2	2	5	2	4
Ranchi		female	self employed	unmarried	6 to 12	radio TV or newspaper	1	13	fever and dry cough	mosquito bites	washing hand with soap and water frequently	call the helpline and follow instructions	sometimes	1 meter	FALSE	FALSE	not sure	not sure	always	always	agree	disagree	1	0	1	1	0	1	1	0	1	0	0	1	2	2	5	2	4
Ranchi	less than 16	male	farmer	married	no formal education	no information source	1	13	loss of appetite and loss of weight	contaminated water	drinking warm water frequently	call the helpline and follow instructions	all times	do not know	TRUE	FALSE	TRUE	disagree	occasionally	never	agree	agree	0	0	0	1	0	0	1	1	1	1	0	0	1	0	3	2	1
Ranchi	16 to 35	female	agricultural labour or daily wage labour	divorced or widowed	no formal education	radio TV or newspaper	1	13	do not know	do not know	washing hand with soap and water frequently	take home remedies and avoid going out	no	1 meter	not sure	FALSE	TRUE	agree	occasionally	occasionally	disagree	disagree	0	0	1	0	0	0	1	1	0	0	1	1	1	1	3	2	2
Ranchi	less than 16	male	agricultural labour or daily wage labour	married	up to 5	friends and relatives	1	13	do not know	do not know	all of the above	call the helpline and follow instructions	no	2 meters	TRUE	not sure	TRUE	disagree	never	always	disagree	agree	0	0	0	1	1	0	0	1	0	1	1	0	0	2	3	2	2
Ranchi	less than 16	female	self employed	married	no formal education	radio TV or newspaper	1	13	loss of appetite and loss of weight	contaminated water	drinking warm water frequently	call the helpline and follow instructions	all times	2 meters	TRUE	TRUE	TRUE	disagree	always	always	agree	agree	0	0	0	1	1	0	0	1	1	1	0	0	2	2	3	2	4
Ranchi	16 to 35	female	farmer	married	no formal education	radio TV or newspaper	1	13	itching and redness of skin	contaminated water	drinking warm water frequently	call the helpline and follow instructions	all times	2 meters	TRUE	TRUE	TRUE	agree	always	always	agree	disagree	0	0	0	1	1	0	0	1	1	0	0	1	2	2	3	2	4
Ranchi	16 to 35	others	student	married	up to 5	radio TV or newspaper	1	13	loss of appetite and loss of weight	respiratory droplets from infected person	washing hand with soap and water frequently	call the helpline and follow instructions	sometimes	1 meter	TRUE	TRUE	FALSE	not sure	always	always	agree	disagree	0	1	1	1	0	0	0	0	1	0	0	1	2	2	3	2	4
Ranchi	less than 16	male	farmer	married	6 to 12	internet	1	13	do not know	respiratory droplets from infected person	all of the above	take home remedies and avoid going out	no	3 meters	not sure	FALSE	TRUE	disagree	always	always	agree	disagree	0	1	0	0	0	0	1	1	0	1	0	1	2	2	3	2	4
Ranchi	16 to 35	male	student	married	6 to 12	internet	1	13	do not know	respiratory droplets from infected person	all of the above	go to nearest health facility	many times	3 meters	TRUE	FALSE	TRUE	disagree	always	always	agree	not sure	0	1	0	0	0	0	1	1	1	1	0	0	2	2	3	2	4
Ranchi	16 to 35	male	student	married	6 to 12	radio TV or newspaper	1	13	do not know	respiratory droplets from infected person	all of the above	call the helpline and follow instructions	no	1 meter	not sure	TRUE	TRUE	disagree	always	always	agree	disagree	0	1	0	1	0	0	0	1	0	1	0	1	2	2	3	2	4
Ranchi	16 to 35	male	unemployed	married	6 to 12	internet	1	13	do not know	respiratory droplets from infected person	all of the above	call the helpline and follow instructions	no	3 meters	TRUE	TRUE	TRUE	disagree	always	always	agree	disagree	0	1	0	1	0	0	0	1	0	1	0	1	2	2	3	2	4
Ranchi	16 to 35	male	farmer	married	6 to 12	radio TV or newspaper	1	13	do not know	do not know	all of the above	do not know	no	2 meters	TRUE	FALSE	TRUE	disagree	always	always	agree	disagree	0	0	0	0	1	0	1	1	0	1	0	1	2	2	3	2	4
Ranchi	16 to 35	male	self employed	unmarried	6 to 12	local health worker and local health facility	1	13	do not know	respiratory droplets from infected person	all of the above	take home remedies and avoid going out	no	2 meters	TRUE	TRUE	TRUE	disagree	always	always	agree	disagree	0	1	0	0	1	0	0	1	0	1	0	1	2	2	3	2	4
Ranchi	16 to 35	female	farmer	unmarried	6 to 12	radio TV or newspaper	1	13	itching and redness of skin	contaminated water	drinking warm water frequently	call the helpline and follow instructions	all times	2 meters	TRUE	TRUE	TRUE	disagree	always	always	agree	agree	0	0	0	1	1	0	0	1	1	1	0	0	2	2	3	2	4
Ranchi	36 to 55	male	salaried employee	unmarried	6 to 12	radio TV or newspaper	1	13	itching and redness of skin	respiratory droplets from infected person	drinking warm water frequently	call the helpline and follow instructions	no	3 meters	TRUE	not sure	TRUE	agree	always	always	disagree	disagree	0	1	0	1	0	0	0	1	0	0	1	1	2	2	3	2	4
Ranchi	16 to 35	male	farmer	unmarried	6 to 12	local health worker and local health facility	1	13	do not know	respiratory droplets from infected person	all of the above	go to nearest corona hospital	all times	1 meter	FALSE	TRUE	TRUE	agree	always	always	agree	disagree	0	1	0	0	0	1	0	1	1	0	0	1	2	2	3	2	4
Ranchi	36 to 55	female	farmer	unmarried	6 to 12	radio TV or newspaper	1	13	do not know	respiratory droplets from infected person	all of the above	do not know	no	1 meter	not sure	FALSE	TRUE	disagree	always	always	not sure	disagree	0	1	0	0	0	0	1	1	0	1	0	1	2	2	3	2	4
Ranchi	36 to 55	female	farmer	unmarried	6 to 12	radio TV or newspaper	1	13	itching and redness of skin	contaminated water	drinking warm water frequently	call the helpline and follow instructions	all times	1 meter	TRUE	FALSE	TRUE	disagree	always	always	not sure	not sure	0	0	0	1	0	0	1	1	1	1	0	0	2	2	3	2	4
Ranchi	less than 16	female	student	married		radio TV or newspaper	1	13	fever and dry cough	respiratory droplets from infected person	all of the above	call the helpline and follow instructions	sometimes	1 meter	not sure	TRUE	FALSE	disagree	always	always	agree	agree	1	1	0	1	0	0	0	0	1	1	0	0	2	2	3	2	4
Ranchi	16 to 35	male	agricultural labour or daily wage labour	married	6 to 12	internet	1	13	do not know	respiratory droplets from infected person	do not know	do not know	no	2 meters	FALSE	FALSE	TRUE	disagree	always	occasionally	disagree	disagree	0	1	0	0	1	1	1	1	0	1	1	1	2	1	5	3	3
Ranchi	16 to 35	male	student	married	6 to 12	radio TV or newspaper	1	13	fever and dry cough	respiratory droplets from infected person	washing hand with soap and water frequently	go to nearest health facility	no	2 meters	not sure	TRUE	TRUE	disagree	occasionally	always	disagree	disagree	1	1	1	0	1	0	0	1	0	1	1	1	1	2	5	3	3
Ranchi	less than 16	female	student	married	no formal education	radio TV or newspaper	1	13	fever and dry cough	contaminated water	standing in sun for 30 mins everyday	call the helpline and follow instructions	no	1 meter	FALSE	FALSE	TRUE	disagree	always	always	disagree	disagree	1	0	0	1	0	1	1	1	0	1	1	1	2	2	5	3	4
Ranchi	16 to 35	male	student	married	no formal education	radio TV or newspaper	1	13	itching and redness of skin	respiratory droplets from infected person	washing hand with soap and water frequently	go to nearest health facility	no	2 meters	FALSE	not sure	TRUE	disagree	always	always	disagree	disagree	0	1	1	0	1	1	0	1	0	1	1	1	2	2	5	3	4
Ranchi	less than 16	male	student	married	up to 5	radio TV or newspaper	1	13	fever and dry cough	respiratory droplets from infected person	washing hand with soap and water frequently	go to nearest corona hospital	no	2 meters	FALSE	not sure	not sure	disagree	always	always	disagree	disagree	1	1	1	0	1	1	0	0	0	1	1	1	2	2	5	3	4
Ranchi	16 to 35	female	agricultural labour or daily wage labour	married	no formal education	radio TV or newspaper	1	13	fever and dry cough	respiratory droplets from infected person	washing hand with soap and water frequently	call the helpline and follow instructions	all times	2 meters	not sure	TRUE	FALSE	disagree	always	always	agree	disagree	1	1	1	1	1	0	0	0	1	1	0	1	2	2	5	3	4
Ranchi	less than 16	female	student	married	up to 5	radio TV or newspaper	1	13	fever and dry cough	respiratory droplets from infected person	washing hand with soap and water frequently	go to nearest corona hospital	no	2 meters	FALSE	TRUE	FALSE	disagree	always	always	disagree	disagree	1	1	1	0	1	1	0	0	0	1	1	1	2	2	5	3	4
Ranchi	less than 16	female	farmer	married	up to 5	friends and relatives	1	13	fever and dry cough	respiratory droplets from infected person	washing hand with soap and water frequently	go to nearest health facility	many times	2 meters	TRUE	TRUE	TRUE	disagree	always	always	agree	disagree	1	1	1	0	1	0	0	1	1	1	0	1	2	2	5	3	4
Ranchi	16 to 35	male	farmer	married	6 to 12	radio TV or newspaper	1	13	fever and dry cough	respiratory droplets from infected person	all of the above	go to nearest corona hospital	no	2 meters	FALSE	not sure	TRUE	disagree	always	always	disagree	disagree	1	1	0	0	1	1	0	1	0	1	1	1	2	2	5	3	4
Ranchi	16 to 35	male	unemployed	married	6 to 12	radio TV or newspaper	1	13	fever and dry cough	mosquito bites	washing hand with soap and water frequently	do not know	no	2 meters	not sure	FALSE	TRUE	disagree	always	always	disagree	disagree	1	0	1	0	1	0	1	1	0	1	1	1	2	2	5	3	4
Ranchi	less than 16	male	student	married	diploma graduation postgraduation	radio TV or newspaper	1	13	do not know	respiratory droplets from infected person	washing hand with soap and water frequently	call the helpline and follow instructions	no	2 meters	FALSE	TRUE	not sure	disagree	always	always	disagree	disagree	0	1	1	1	1	1	0	0	0	1	1	1	2	2	5	3	4
Ranchi	16 to 35	male	farmer	unmarried	6 to 12	radio TV or newspaper	1	13	do not know	respiratory droplets from infected person	washing hand with soap and water frequently	call the helpline and follow instructions	many times	2 meters	TRUE	FALSE	FALSE	disagree	always	always	disagree	agree	0	1	1	1	1	0	1	0	1	1	1	0	2	2	5	3	4
Ranchi	16 to 35	male	unemployed	unmarried	6 to 12	radio TV or newspaper	1	13	do not know	do not know	washing hand with soap and water frequently	go to nearest corona hospital	no	2 meters	FALSE	FALSE	TRUE	disagree	always	always	disagree	disagree	0	0	1	0	1	1	1	1	0	1	1	1	2	2	5	3	4
Ranchi	36 to 55	male	farmer	unmarried	up to 5	friends and relatives	1	13	loss of appetite and loss of weight	respiratory droplets from infected person	washing hand with soap and water frequently	call the helpline and follow instructions	all times	2 meters	TRUE	TRUE	TRUE	agree	always	always	disagree	disagree	0	1	1	1	1	0	0	1	1	0	1	1	2	2	5	3	4
Ranchi	16 to 35	male	self employed	married	diploma graduation postgraduation	radio TV or newspaper	1	13	fever and dry cough	mosquito bites	washing hand with soap and water frequently	call the helpline and follow instructions	sometimes	2 meters	TRUE	TRUE	TRUE	disagree	always	always	disagree	agree	1	0	1	1	1	0	0	1	1	1	1	0	2	2	5	3	4
Ranchi	16 to 35	male	unemployed	married	diploma graduation postgraduation	radio TV or newspaper	1	13	fever and dry cough	respiratory droplets from infected person	all of the above	call the helpline and follow instructions	no	1 meter	FALSE	TRUE	TRUE	disagree	always	always	disagree	disagree	1	1	0	1	0	1	0	1	0	1	1	1	2	2	5	3	4
Ranchi	16 to 35	female	salaried employee	unmarried	diploma graduation postgraduation	radio TV or newspaper	1	13	fever and dry cough	respiratory droplets from infected person	all of the above	call the helpline and follow instructions	no	1 meter	FALSE	TRUE	TRUE	disagree	always	always	disagree	disagree	1	1	0	1	0	1	0	1	0	1	1	1	2	2	5	3	4
Ranchi	more than 55	female	farmer		6 to 12	radio TV or newspaper	1	13	do not know	respiratory droplets from infected person	washing hand with soap and water frequently	go to nearest corona hospital	no	2 meters	FALSE	TRUE	TRUE	disagree	always	always	disagree	disagree	0	1	1	0	1	1	0	1	0	1	1	1	2	2	5	3	4
Ranchi		female	house wife or house husband	unmarried	6 to 12	radio TV or newspaper	1	13	fever and dry cough	respiratory droplets from infected person	all of the above	call the helpline and follow instructions	all times	1 meter	FALSE	not sure	TRUE	disagree	always	always	disagree	not sure	1	1	0	1	0	1	0	1	1	1	1	0	2	2	5	3	4
Ranchi				divorced or widowed	6 to 12	radio TV or newspaper	1	13	do not know	respiratory droplets from infected person	all of the above	call the helpline and follow instructions	sometimes	1 meter	FALSE	FALSE	TRUE	disagree	always	always	not sure	disagree	0	1	0	1	0	1	1	1	1	1	0	1	2	2	5	3	4
Ranchi	less than 16	others	farmer	married	no formal education	radio TV or newspaper	1	13	fever and dry cough	respiratory droplets from infected person	washing hand with soap and water frequently	do not know	no	1 meter	not sure	TRUE	TRUE	disagree	occasionally	occasionally	disagree	disagree	1	1	1	0	0	0	0	1	0	1	1	1	1	1	4	3	2
Ranchi	less than 16	female	student	married	up to 5	radio TV or newspaper	1	13	do not know	respiratory droplets from infected person	all of the above	call the helpline and follow instructions	no	1 meter	FALSE	TRUE	TRUE	disagree	occasionally	always	disagree	disagree	0	1	0	1	0	1	0	1	0	1	1	1	1	2	4	3	3
Ranchi	16 to 35	male	student	married	6 to 12	radio TV or newspaper	1	13	fever and dry cough	respiratory droplets from infected person	washing hand with soap and water frequently	go to nearest corona hospital	no	1 meter	FALSE	TRUE	FALSE	disagree	occasionally	always	disagree	disagree	1	1	1	0	0	1	0	0	0	1	1	1	1	2	4	3	3
Ranchi	16 to 35	male	farmer	unmarried	6 to 12	local health worker and local health facility	1	13	do not know	do not know	washing hand with soap and water frequently	go to nearest health facility	no	2 meters	not sure	FALSE	TRUE	disagree	occasionally	always	disagree	disagree	0	0	1	0	1	0	1	1	0	1	1	1	1	2	4	3	3
Ranchi	16 to 35	female	salaried employee	unmarried	diploma graduation postgraduation	radio TV or newspaper	1	13	do not know	do not know	washing hand with soap and water frequently	call the helpline and follow instructions	sometimes	1 meter	FALSE	TRUE	TRUE	disagree	always	occasionally	agree	disagree	0	0	1	1	0	1	0	1	1	1	0	1	2	1	4	3	3
Ranchi	less than 16	male	student	married	6 to 12	internet	1	13	loss of appetite and loss of weight	respiratory droplets from infected person	all of the above	go to nearest health facility	sometimes	1 meter	FALSE	FALSE	TRUE	disagree	always	always	disagree	agree	0	1	0	0	0	1	1	1	1	1	1	0	2	2	4	3	4
Ranchi	16 to 35	female	student	married	up to 5	radio TV or newspaper	1	13	do not know	respiratory droplets from infected person	all of the above	call the helpline and follow instructions	all times	1 meter	not sure	FALSE	TRUE	disagree	always	always	agree	disagree	0	1	0	1	0	0	1	1	1	1	0	1	2	2	4	3	4
Ranchi	less than 16	male	student	married	6 to 12	radio TV or newspaper	1	13	fever and dry cough	respiratory droplets from infected person	washing hand with soap and water frequently	go to nearest corona hospital	no	1 meter	FALSE	not sure	FALSE	disagree	always	always	disagree	disagree	1	1	1	0	0	1	0	0	0	1	1	1	2	2	4	3	4
Ranchi	16 to 35	male	student	married	6 to 12	internet	1	13	do not know	respiratory droplets from infected person	all of the above	go to nearest corona hospital	sometimes	3 meters	FALSE	FALSE	TRUE	disagree	always	always	agree	disagree	0	1	0	0	0	1	1	1	1	1	0	1	2	2	4	3	4
Ranchi	16 to 35	male	student	married	6 to 12	radio TV or newspaper	1	13	fever and dry cough	respiratory droplets from infected person	all of the above	call the helpline and follow instructions	no	3 meters	TRUE	not sure	TRUE	disagree	always	always	disagree	disagree	1	1	0	1	0	0	0	1	0	1	1	1	2	2	4	3	4
Ranchi	16 to 35	male	farmer	married	6 to 12	radio TV or newspaper	1	13	fever and dry cough	respiratory droplets from infected person	washing hand with soap and water frequently	go to nearest health facility	all times	1 meter	not sure	TRUE	TRUE	disagree	always	always	agree	disagree	1	1	1	0	0	0	0	1	1	1	0	1	2	2	4	3	4
Ranchi	16 to 35	male	farmer	married	6 to 12	radio TV or newspaper	1	13	loss of appetite and loss of weight	respiratory droplets from infected person	washing hand with soap and water frequently	go to nearest health facility	all times	2 meters	not sure	FALSE	not sure	disagree	always	always	agree	disagree	0	1	1	0	1	0	1	0	1	1	0	1	2	2	4	3	4
Ranchi	16 to 35	male	agricultural labour or daily wage labour	unmarried	6 to 12	internet	1	13	fever and dry cough	respiratory droplets from infected person	all of the above	go to nearest corona hospital	many times	1 meter	FALSE	TRUE	TRUE	disagree	always	always	disagree	agree	1	1	0	0	0	1	0	1	1	1	1	0	2	2	4	3	4
Ranchi	36 to 55	male	salaried employee	unmarried	up to 5	local health worker and local health facility	1	13	do not know	do not know	washing hand with soap and water frequently	call the helpline and follow instructions	all times	2 meters	not sure	TRUE	TRUE	disagree	always	always	agree	disagree	0	0	1	1	1	0	0	1	1	1	0	1	2	2	4	3	4
Ranchi	16 to 35	male	unemployed	married	6 to 12	radio TV or newspaper	1	13	do not know	respiratory droplets from infected person	washing hand with soap and water frequently	call the helpline and follow instructions	no	1 meter	TRUE	TRUE	TRUE	disagree	always	always	disagree	disagree	0	1	1	1	0	0	0	1	0	1	1	1	2	2	4	3	4
Ranchi	16 to 35	male	agricultural labour or daily wage labour	unmarried	6 to 12	radio TV or newspaper	1	13	loss of appetite and loss of weight	respiratory droplets from infected person	all of the above	go to nearest corona hospital	all times	3 meters	FALSE	FALSE	TRUE	disagree	always	always	disagree	agree	0	1	0	0	0	1	1	1	1	1	1	0	2	2	4	3	4
Ranchi	16 to 35	male	student	married	diploma graduation postgraduation	radio TV or newspaper	1	13	fever and dry cough	respiratory droplets from infected person	all of the above	take home remedies and avoid going out	no	1 meter	FALSE	TRUE	TRUE	disagree	always	always	disagree	disagree	1	1	0	0	0	1	0	1	0	1	1	1	2	2	4	3	4
Ranchi	16 to 35	male	student	married	diploma graduation postgraduation	radio TV or newspaper	1	13	do not know	do not know	all of the above	call the helpline and follow instructions	no	2 meters	TRUE	FALSE	TRUE	disagree	always	always	disagree	disagree	0	0	0	1	1	0	1	1	0	1	1	1	2	2	4	3	4
Ranchi	16 to 35	female	farmer	unmarried	6 to 12	radio TV or newspaper	1	13	do not know	do not know	washing hand with soap and water frequently	call the helpline and follow instructions	all times	1 meter	FALSE	TRUE	TRUE	disagree	always	always	disagree	agree	0	0	1	1	0	1	0	1	1	1	1	0	2	2	4	3	4
Ranchi	16 to 35	male	student	married	diploma graduation postgraduation	local health worker and local health facility	1	13	fever and dry cough	respiratory droplets from infected person	all of the above	take home remedies and avoid going out	no	1 meter	FALSE	not sure	TRUE	disagree	always	always	disagree	disagree	1	1	0	0	0	1	0	1	0	1	1	1	2	2	4	3	4
Ranchi	16 to 35	male	unemployed	married	diploma graduation postgraduation	radio TV or newspaper	1	13	fever and dry cough	respiratory droplets from infected person	all of the above	go to nearest corona hospital	no	3 meters	FALSE	TRUE	TRUE	disagree	always	always	disagree	disagree	1	1	0	0	0	1	0	1	0	1	1	1	2	2	4	3	4
Ranchi	16 to 35	male	self employed	unmarried	diploma graduation postgraduation	radio TV or newspaper	1	13	do not know	do not know	washing hand with soap and water frequently	call the helpline and follow instructions	no	3 meters	FALSE	TRUE	TRUE	disagree	always	always	disagree	disagree	0	0	1	1	0	1	0	1	0	1	1	1	2	2	4	3	4
Ranchi	16 to 35	male	self employed	unmarried	diploma graduation postgraduation	radio TV or newspaper	1	13	do not know	respiratory droplets from infected person	all of the above	go to nearest health facility	no	2 meters	FALSE	TRUE	TRUE	disagree	always	always	disagree	disagree	0	1	0	0	1	1	0	1	0	1	1	1	2	2	4	3	4
Ranchi	16 to 35	female	house wife or house husband	unmarried	diploma graduation postgraduation	radio TV or newspaper	1	13	do not know	respiratory droplets from infected person	drinking warm water frequently	call the helpline and follow instructions	sometimes	1 meter	FALSE	not sure	TRUE	disagree	always	always	disagree	agree	0	1	0	1	0	1	0	1	1	1	1	0	2	2	4	3	4
Ranchi	36 to 55	female	student	unmarried	diploma graduation postgraduation	internet	1	13	do not know	respiratory droplets from infected person	drinking warm water frequently	go to nearest health facility	no	2 meters	FALSE	TRUE	TRUE	disagree	always	always	disagree	disagree	0	1	0	0	1	1	0	1	0	1	1	1	2	2	4	3	4
Ranchi	36 to 55	female	farmer	unmarried	6 to 12	local health worker and local health facility	1	13	loss of appetite and loss of weight	respiratory droplets from infected person	all of the above	call the helpline and follow instructions	all times	1 meter	TRUE	FALSE	TRUE	disagree	always	always	not sure	disagree	0	1	0	1	0	0	1	1	1	1	0	1	2	2	4	3	4
Ranchi	16 to 35	female	salaried employee	unmarried	diploma graduation postgraduation	radio TV or newspaper	1	13	fever and dry cough	respiratory droplets from infected person	drinking warm water frequently	go to nearest health facility	all times	1 meter	FALSE	TRUE	TRUE	disagree	always	always	agree	disagree	1	1	0	0	0	1	0	1	1	1	0	1	2	2	4	3	4
Ranchi	less than 16	male	student	married	6 to 12	internet	1	13	fever and dry cough	respiratory droplets from infected person	all of the above	call the helpline and follow instructions	no	1 meter	FALSE	not sure	not sure	not sure	occasionally	never	disagree	disagree	1	1	0	1	0	1	0	0	0	0	1	1	1	0	4	2	1
Ranchi	16 to 35	male	agricultural labour or daily wage labour	unmarried	6 to 12	radio TV or newspaper	1	13	do not know	do not know	washing hand with soap and water frequently	call the helpline and follow instructions	sometimes	do not know	TRUE	FALSE	TRUE	disagree	occasionally	occasionally	agree	agree	0	0	1	1	0	0	1	1	1	1	0	0	1	1	4	2	2
Ranchi	less than 16	male	farmer	married	no formal education	no information source	1	13	do not know	respiratory droplets from infected person	drinking warm water frequently	call the helpline and follow instructions	sometimes	3 meters	FALSE	TRUE	TRUE	disagree	always	occasionally	agree	agree	0	1	0	1	0	1	0	1	1	1	0	0	2	1	4	2	3
Ranchi	16 to 35	male	house wife or house husband	married	no formal education	radio TV or newspaper	1	13	do not know	contaminated water	washing hand with soap and water frequently	call the helpline and follow instructions	sometimes	do not know	TRUE	FALSE	TRUE	agree	always	occasionally	disagree	agree	0	0	1	1	0	0	1	1	1	0	1	0	2	1	4	2	3
Ranchi	16 to 35	male	student	married	up to 5	radio TV or newspaper	1	13	fever and dry cough	respiratory droplets from infected person	washing hand with soap and water frequently	go to nearest health facility	all times	2 meters	TRUE	TRUE	FALSE	agree	always	occasionally	agree	disagree	1	1	1	0	1	0	0	0	1	0	0	1	2	1	4	2	3
Ranchi	16 to 35	male	agricultural labour or daily wage labour	unmarried	no formal education	local health worker and local health facility	1	13	do not know	mosquito bites	standing in sun for 30 mins everyday	take home remedies and avoid going out	all times	2 meters	FALSE	FALSE	TRUE	disagree	always	occasionally	agree	agree	0	0	0	0	1	1	1	1	1	1	0	0	2	1	4	2	3
Ranchi	16 to 35	male	unemployed	married	6 to 12	no information source	1	13	do not know	respiratory droplets from infected person	washing hand with soap and water frequently	call the helpline and follow instructions	no	3 meters	FALSE	TRUE	FALSE	disagree	occasionally	always	agree	disagree	0	1	1	1	0	1	0	0	0	1	0	1	1	2	4	2	3
Ranchi	16 to 35	male	agricultural labour or daily wage labour	unmarried	6 to 12	radio TV or newspaper	1	13	do not know	respiratory droplets from infected person	washing hand with soap and water frequently	call the helpline and follow instructions	sometimes	3 meters	not sure	FALSE	not sure	agree	always	occasionally	disagree	agree	0	1	1	1	0	0	1	0	1	0	1	0	2	1	4	2	3
Ranchi	36 to 55	male	farmer	unmarried	6 to 12	radio TV or newspaper	1	13	itching and redness of skin	do not know	washing hand with soap and water frequently	do not know	no	2 meters	FALSE	TRUE	TRUE	disagree	always	occasionally	disagree	not sure	0	0	1	0	1	1	0	1	0	1	1	0	2	1	4	2	3
Ranchi	16 to 35	male	self employed	unmarried	no formal education	radio TV or newspaper	1	13	do not know	respiratory droplets from infected person	all of the above	call the helpline and follow instructions	no	2 meters	TRUE	TRUE	TRUE	disagree	always	always	agree	disagree	0	1	0	1	1	0	0	1	0	1	0	1	2	2	4	2	4
Ranchi	less than 16	female	farmer	unmarried	no formal education	radio TV or newspaper	1	13	do not know	contaminated water	drinking warm water frequently	call the helpline and follow instructions	sometimes	1 meter	FALSE	FALSE	TRUE	agree	always	always	agree	disagree	0	0	0	1	0	1	1	1	1	0	0	1	2	2	4	2	4
Ranchi	16 to 35	male	student	married	up to 5	internet	1	13	itching and redness of skin	respiratory droplets from infected person	all of the above	call the helpline and follow instructions	no	1 meter	TRUE	FALSE	TRUE	disagree	always	always	disagree	agree	0	1	0	1	0	0	1	1	0	1	1	0	2	2	4	2	4
Ranchi	16 to 35	others	salaried employee	married	up to 5	radio TV or newspaper	1	13	fever and dry cough	respiratory droplets from infected person	washing hand with soap and water frequently	go to nearest corona hospital	many times	2 meters	not sure	TRUE	not sure	agree	always	always	agree	disagree	1	1	1	0	1	0	0	0	1	0	0	1	2	2	4	2	4
Ranchi	16 to 35	female	farmer	unmarried	no formal education	radio TV or newspaper	1	13	loss of appetite and loss of weight	respiratory droplets from infected person	washing hand with soap and water frequently	go to nearest corona hospital	sometimes	1 meter	TRUE	FALSE	TRUE	disagree	always	always	agree	agree	0	1	1	0	0	0	1	1	1	1	0	0	2	2	4	2	4
Ranchi	16 to 35	male	farmer	married	up to 5	radio TV or newspaper	1	13	do not know	respiratory droplets from infected person	drinking warm water frequently	call the helpline and follow instructions	no	1 meter	FALSE	TRUE	TRUE	disagree	always	always	agree	disagree	0	1	0	1	0	1	0	1	0	1	0	1	2	2	4	2	4
Ranchi	less than 16	male	student	married	6 to 12	radio TV or newspaper	1	13	fever and dry cough	respiratory droplets from infected person	all of the above	go to nearest corona hospital	no	3 meters	FALSE	not sure	TRUE	not sure	always	always	disagree	disagree	1	1	0	0	0	1	0	1	0	0	1	1	2	2	4	2	4
Ranchi	16 to 35	female	farmer	unmarried	no formal education	friends and relatives	1	13	fever and dry cough	contaminated water	drinking warm water frequently	call the helpline and follow instructions	all times	1 meter	TRUE	FALSE	TRUE	disagree	always	always	agree	agree	1	0	0	1	0	0	1	1	1	1	0	0	2	2	4	2	4
Ranchi	16 to 35	female	house wife or house husband	married	diploma graduation postgraduation	internet	1	13	itching and redness of skin	respiratory droplets from infected person	drinking warm water frequently	take home remedies and avoid going out	many times	2 meters	FALSE	TRUE	TRUE	agree	always	always	disagree	agree	0	1	0	0	1	1	0	1	1	0	1	0	2	2	4	2	4
Ranchi	36 to 55	male	farmer	unmarried	6 to 12	radio TV or newspaper	1	13	itching and redness of skin	respiratory droplets from infected person	drinking warm water frequently	call the helpline and follow instructions	no	1 meter	TRUE	FALSE	TRUE	not sure	always	always	disagree	disagree	0	1	0	1	0	0	1	1	0	0	1	1	2	2	4	2	4
Ranchi	36 to 55	male	farmer	unmarried	6 to 12	radio TV or newspaper	1	13	fever and dry cough	respiratory droplets from infected person	drinking warm water frequently	call the helpline and follow instructions	all times	1 meter	TRUE	TRUE	TRUE	disagree	always	always	not sure	agree	1	1	0	1	0	0	0	1	1	1	0	0	2	2	4	2	4
Ranchi	less than 16	female	salaried employee	divorced or widowed	diploma graduation postgraduation	local health worker and local health facility	1	13	fever and dry cough	respiratory droplets from infected person	washing hand with soap and water frequently	take home remedies and avoid going out	no	1 meter	TRUE	TRUE	TRUE	disagree	always	always	agree	disagree	1	1	1	0	0	0	0	1	0	1	0	1	2	2	4	2	4
Ranchi	36 to 55	male	salaried employee	unmarried	diploma graduation postgraduation	radio TV or newspaper	1	13	do not know	respiratory droplets from infected person	washing hand with soap and water frequently	go to nearest health facility	sometimes	1 meter	FALSE	TRUE	TRUE	disagree	always	always	agree	not sure	0	1	1	0	0	1	0	1	1	1	0	0	2	2	4	2	4
Ranchi	36 to 55	male	farmer	unmarried	diploma graduation postgraduation	radio TV or newspaper	1	13	do not know	do not know	all of the above	go to nearest corona hospital	sometimes	2 meters	FALSE	FALSE	TRUE	disagree	always	always	agree	agree	0	0	0	0	1	1	1	1	1	1	0	0	2	2	4	2	4
Ranchi	36 to 55	female	house wife or house husband	unmarried	diploma graduation postgraduation	radio TV or newspaper	1	13	fever and dry cough	respiratory droplets from infected person	washing hand with soap and water frequently	go to nearest corona hospital	no	1 meter	TRUE	TRUE	TRUE	disagree	always	always	not sure	disagree	1	1	1	0	0	0	0	1	0	1	0	1	2	2	4	2	4
Ranchi	16 to 35	others	agricultural labour or daily wage labour	unmarried	up to 5	friends and relatives	3	11	loss of appetite and loss of weight	do not know	drinking warm water frequently	go to nearest health facility	all times	do not know	not sure	FALSE	TRUE	agree	always	always			0	0	0	0	0	0	1	1	1	0			2	2	2		4
Ranchi	less than 16	others	student	married	no formal education	local health worker and local health facility	3	11	loss of appetite and loss of weight	contaminated water	drinking warm water frequently	take home remedies and avoid going out	sometimes	1 meter	FALSE	FALSE	TRUE		occasionally	occasionally	disagree		0	0	0	0	0	1	1	1	1		1		1	1	3		2
Ranchi	16 to 35	others	self employed	divorced or widowed	6 to 12	internet	2	12	do not know	do not know	drinking warm water frequently	go to nearest health facility	all times	1 meter	not sure	TRUE	TRUE	not sure	always	always		agree	0	0	0	0	0	0	0	1	1	0		0	2	2	1		4
Ranchi	16 to 35	male	agricultural labour or daily wage labour	married	up to 5	friends and relatives	2	12	itching and redness of skin	do not know	do not know	do not know	sometimes	do not know	not sure	TRUE	not sure	disagree	occasionally	always	agree		0	0	0	0	0	0	0	0	1	1	0		1	2	0		3
Ranchi	16 to 35	male	farmer	unmarried	6 to 12	friends and relatives	2	12	loss of appetite and loss of weight	do not know	all of the above	do not know	many times	do not know	not sure	TRUE	not sure	disagree	never	never	not sure		0	0	0	0	0	0	0	0	1	1	0		0	0	0		0
Ranchi	36 to 55	female	farmer	unmarried	up to 5	no information source	5	9	fever and dry cough	respiratory droplets from infected person	all of the above	call the helpline and follow instructions	many times	2 meters	FALSE	TRUE	FALSE	agree					1	1	0	1	1	1	0	0	1	0					5
Ranchi	36 to 55	female	self employed	unmarried	no formal education	radio TV or newspaper	5	9	fever and dry cough	do not know	drinking warm water frequently	take home remedies and avoid going out	no	do not know	TRUE	not sure	TRUE	disagree					1	0	0	0	0	0	0	1	0	1					2
Ranchi	less than 16	others	agricultural labour or daily wage labour	married	no formal education	radio TV or newspaper	5	9	itching and redness of skin	respiratory droplets from infected person	washing hand with soap and water frequently	go to nearest health facility	many times	2 meters	TRUE	TRUE	TRUE	agree					0	1	1	0	1	0	0	1	1	0					4
Ranchi	36 to 55	female	salaried employee	unmarried	no formal education	internet	6	8	fever and dry cough	respiratory droplets from infected person	drinking warm water frequently	call the helpline and follow instructions	sometimes	2 meters	TRUE	TRUE	TRUE						1	1	0	1	1	0	0	1	1						5
Ranchi	36 to 55	female	house wife or house husband	unmarried	up to 5	local health worker and local health facility	5	9	loss of appetite and loss of weight	respiratory droplets from infected person	all of the above	go to nearest health facility	all times	1 meter	FALSE	FALSE	TRUE	disagree					0	1	0	0	0	1	1	1	1	1					4
Ranchi	16 to 35	male	student	married	no formal education	friends and relatives	2	12	fever and dry cough	respiratory droplets from infected person	all of the above	call the helpline and follow instructions	sometimes	2 meters	not sure	TRUE	not sure	not sure	always	occasionally		disagree	1	1	0	1	1	0	0	0	1	0		1	2	1	4		3
Ranchi	less than 16	male	agricultural labour or daily wage labour	unmarried	6 to 12	radio TV or newspaper	5	9	do not know	do not know	all of the above	take home remedies and avoid going out	sometimes	do not know	not sure	FALSE	not sure	not sure					0	0	0	0	0	0	1	0	1	0					1
Ranchi	16 to 35	female	house wife or house husband	unmarried	no formal education	radio TV or newspaper	2	12	do not know	contaminated water	drinking warm water frequently	call the helpline and follow instructions	sometimes	1 meter	TRUE	FALSE	TRUE	agree	always	occasionally	agree		0	0	0	1	0	0	1	1	1	0	0		2	1	3		3
Ranchi	16 to 35	male	farmer	unmarried	no formal education	friends and relatives	5	9	fever and dry cough	respiratory droplets from infected person	drinking warm water frequently	call the helpline and follow instructions	all times	1 meter	TRUE	not sure	FALSE	disagree					1	1	0	1	0	0	0	0	1	1					3
Ranchi	16 to 35	female	agricultural labour or daily wage labour	unmarried	6 to 12	local health worker and local health facility	3	11	loss of appetite and loss of weight	do not know	drinking warm water frequently	go to nearest health facility	no	do not know	FALSE	TRUE	not sure	not sure	always	always			0	0	0	0	0	1	0	0	0	0			2	2	1		4
Ranchi	16 to 35	female	agricultural labour or daily wage labour	unmarried	6 to 12	local health worker and local health facility	6	8	loss of appetite and loss of weight	do not know	drinking warm water frequently	call the helpline and follow instructions	no	1 meter	TRUE	TRUE	FALSE						0	0	0	1	0	0	0	0	0						1
Ranchi	16 to 35	male	self employed	unmarried	no formal education	internet	2	12	fever and dry cough	respiratory droplets from infected person	washing hand with soap and water frequently	call the helpline and follow instructions	all times	1 meter	TRUE	not sure	TRUE		always	always	disagree	disagree	1	1	1	1	0	0	0	1	1		1	1	2	2	5		4
Ranchi	16 to 35	female	agricultural labour or daily wage labour	unmarried	no formal education	local health worker and local health facility	3	11	loss of appetite and loss of weight	do not know	washing hand with soap and water frequently	call the helpline and follow instructions	all times	1 meter	not sure	TRUE	not sure	agree	always	always			0	0	1	1	0	0	0	0	1	0			2	2	2		4
Ranchi	16 to 35	female	agricultural labour or daily wage labour	married	diploma graduation postgraduation	radio TV or newspaper	6	8	fever and dry cough	respiratory droplets from infected person	all of the above	call the helpline and follow instructions	sometimes	2 meters	not sure	FALSE	not sure						1	1	0	1	1	0	1	0	1						5
Ranchi	36 to 55	female	salaried employee	unmarried	6 to 12	radio TV or newspaper	6	8	loss of appetite and loss of weight	do not know	all of the above	call the helpline and follow instructions	all times	1 meter	FALSE	TRUE	FALSE						0	0	0	1	0	1	0	0	1						2
Ranchi	16 to 35	female	farmer	unmarried	no formal education	radio TV or newspaper	2	12	loss of appetite and loss of weight	contaminated water	drinking warm water frequently	call the helpline and follow instructions	all times	1 meter	TRUE	TRUE	TRUE	agree	always	always	agree		0	0	0	1	0	0	0	1	1	0	0		2	2	2		4
Ranchi	36 to 55	male	farmer	unmarried	6 to 12	internet	6	8	do not know	do not know	washing hand with soap and water frequently	call the helpline and follow instructions	no	1 meter	not sure	not sure	not sure						0	0	1	1	0	0	0	0	0						2
Ranchi	16 to 35	female	agricultural labour or daily wage labour	married	6 to 12	radio TV or newspaper	2	12	fever and dry cough	respiratory droplets from infected person	all of the above	call the helpline and follow instructions	all times	1 meter	TRUE	TRUE	FALSE	agree	always	always		disagree	1	1	0	1	0	0	0	0	1	0		1	2	2	3		4
Ranchi	16 to 35	female	student	married	diploma graduation postgraduation	radio TV or newspaper	6	8	do not know	respiratory droplets from infected person	washing hand with soap and water frequently	go to nearest corona hospital	sometimes	2 meters	TRUE	FALSE	FALSE						0	1	1	0	1	0	1	0	1						4
Ranchi	36 to 55	female	farmer	unmarried	6 to 12	radio TV or newspaper	3	11	fever and dry cough	respiratory droplets from infected person	washing hand with soap and water frequently	call the helpline and follow instructions	no	1 meter	FALSE	FALSE	FALSE	disagree	always	always			1	1	1	1	0	1	1	0	0	1			2	2	6		4
Ranchi	16 to 35	female	farmer	unmarried	6 to 12	radio TV or newspaper	5	9	fever and dry cough	respiratory droplets from infected person	all of the above	call the helpline and follow instructions	sometimes	2 meters	FALSE	FALSE	TRUE	agree					1	1	0	1	1	1	1	1	1	0					7
Ranchi	36 to 55	male	self employed	unmarried	6 to 12	local health worker and local health facility	2	12	fever and dry cough	respiratory droplets from infected person	all of the above	go to nearest health facility	no	3 meters	FALSE	TRUE	TRUE	agree	always	always	agree		1	1	0	0	0	1	0	1	0	0	0		2	2	4		4
Ranchi	16 to 35	female	farmer	unmarried	no formal education	radio TV or newspaper	3	11	fever and dry cough	respiratory droplets from infected person	washing hand with soap and water frequently	go to nearest health facility		1 meter	FALSE	TRUE	FALSE	disagree	always	always		not sure	1	1	1	0	0	1	0	0		1		0	2	2	4		4
Ranchi	36 to 55	female	salaried employee	unmarried	6 to 12	radio TV or newspaper	2	12	fever and dry cough	respiratory droplets from infected person	washing hand with soap and water frequently	go to nearest corona hospital	no	1 meter	not sure	FALSE	TRUE	disagree	always	always	disagree		1	1	1	0	0	0	1	1	0	1	1		2	2	5		4
Ranchi	16 to 35	male	salaried employee	unmarried	up to 5	internet	2	12	do not know	respiratory droplets from infected person	all of the above	call the helpline and follow instructions	sometimes	1 meter	TRUE	not sure	FALSE	disagree	always	always	agree		0	1	0	1	0	0	0	0	1	1	0		2	2	2		4
Ranchi	16 to 35	female	agricultural labour or daily wage labour	unmarried	6 to 12	local health worker and local health facility	3	11	fever and dry cough	respiratory droplets from infected person	all of the above	take home remedies and avoid going out	no	1 meter	FALSE	TRUE	TRUE	disagree	always		agree		1	1	0	0	0	1	0	1	0	1	0		2		4
Ranchi	16 to 35	male	farmer	unmarried	6 to 12	local health worker and local health facility	6	8	do not know	respiratory droplets from infected person	all of the above	call the helpline and follow instructions	no	1 meter	TRUE	not sure	not sure						0	1	0	1	0	0	0	0	0						2
Ranchi	16 to 35	male	salaried employee	unmarried	6 to 12	local health worker and local health facility	2	12	do not know	do not know	all of the above	go to nearest health facility	sometimes	1 meter	FALSE	TRUE	TRUE	disagree	always	always	disagree		0	0	0	0	0	1	0	1	1	1	1		2	2	2		4
Ranchi	16 to 35	female	salaried employee	unmarried	6 to 12	local health worker and local health facility	2	12	do not know	respiratory droplets from infected person	do not know	take home remedies and avoid going out	sometimes	1 meter	TRUE	FALSE	TRUE	agree	always	always	disagree		0	1	0	0	0	0	1	1	1	0	1		2	2	3		4
Ranchi	16 to 35	female	farmer	unmarried	6 to 12	local health worker and local health facility	7	7	loss of appetite and loss of weight	respiratory droplets from infected person	all of the above	call the helpline and follow instructions		2 meters	not sure	FALSE	TRUE						0	1	0	1	1	0	1	1							5
Ranchi	36 to 55	male	farmer	unmarried	diploma graduation postgraduation	radio TV or newspaper	3	11	do not know	respiratory droplets from infected person	washing hand with soap and water frequently	go to nearest health facility	no	3 meters	FALSE	TRUE	TRUE	disagree	always	always			0	1	1	0	0	1	0	1	0	1			2	2	4		4
Ranchi	16 to 35	female	salaried employee	unmarried	6 to 12	local health worker and local health facility	5	9	fever and dry cough	respiratory droplets from infected person	washing hand with soap and water frequently	go to nearest health facility	no	1 meter	TRUE	TRUE	TRUE	disagree					1	1	1	0	0	0	0	1	0	1					4
Ranchi	16 to 35	female	agricultural labour or daily wage labour	unmarried	6 to 12	radio TV or newspaper	6	8	loss of appetite and loss of weight	mosquito bites	drinking warm water frequently	call the helpline and follow instructions	all times	2 meters	FALSE	TRUE	TRUE						0	0	0	1	1	1	0	1	1						4
Ranchi	less than 16	male	self employed	married	6 to 12	radio TV or newspaper	5	9	loss of appetite and loss of weight	do not know	all of the above	call the helpline and follow instructions	all times	2 meters	not sure	TRUE	TRUE	disagree					0	0	0	1	1	0	0	1	1	1					3
Ranchi	16 to 35	male	unemployed	married	6 to 12	radio TV or newspaper	2	12	fever and dry cough	respiratory droplets from infected person	washing hand with soap and water frequently	take home remedies and avoid going out	all times	2 meters	TRUE	FALSE	FALSE		always	always	disagree	disagree	1	1	1	0	1	0	1	0	1		1	1	2	2	5		4
Ranchi	16 to 35	male	farmer	unmarried	6 to 12	radio TV or newspaper	2	12	itching and redness of skin	respiratory droplets from infected person	washing hand with soap and water frequently	call the helpline and follow instructions		2 meters	FALSE	FALSE	FALSE	disagree	occasionally	always	disagree	disagree	0	1	1	1	1	1	1	0		1	1	1	1	2	6		3
Ranchi	16 to 35	male	agricultural labour or daily wage labour	married	6 to 12	radio TV or newspaper	6	8	do not know	respiratory droplets from infected person	washing hand with soap and water frequently	go to nearest corona hospital	no	3 meters	not sure	FALSE	FALSE						0	1	1	0	0	0	1	0	0						3
Ranchi	16 to 35	male	salaried employee	married	6 to 12	radio TV or newspaper	3	11	do not know	mosquito bites	drinking warm water frequently	call the helpline and follow instructions	all times	1 meter	not sure	FALSE	not sure	disagree	always	always			0	0	0	1	0	0	1	0	1	1			2	2	2		4
Ranchi	more than 55	female	agricultural labour or daily wage labour	married	no formal education	friends and relatives	10	4	loss of appetite and loss of weight	respiratory droplets from infected person	drinking warm water frequently	take home remedies and avoid going out											0	1	0	0
Ranchi	36 to 55	others	house wife or house husband	unmarried	no formal education	local health worker and local health facility	9	5	fever and dry cough	mosquito bites	do not know	do not know	sometimes										1	0	0	0					1
Ranchi	36 to 55	female	salaried employee	divorced or widowed	6 to 12	local health worker and local health facility	10	4	fever and dry cough	respiratory droplets from infected person	all of the above	take home remedies and avoid going out											1	1	0	0
Ranchi	more than 55	others	salaried employee	unmarried	6 to 12	local health worker and local health facility	4	10	do not know	respiratory droplets from infected person		take home remedies and avoid going out	sometimes	1 meter	not sure	TRUE	TRUE	not sure	always	always			0	1		0	0	0	0	1	1	0			2	2			4
Ranchi	36 to 55	female	farmer	divorced or widowed	6 to 12	radio TV or newspaper	9	5		do not know	all of the above	take home remedies and avoid going out	no	2 meters										0	0	0	1				0
Ranchi	16 to 35	female	agricultural labour or daily wage labour	divorced or widowed	no formal education	radio TV or newspaper	9	5	itching and redness of skin	respiratory droplets from infected person	washing hand with soap and water frequently	call the helpline and follow instructions	all times										0	1	1	1					1
Ranchi	less than 16	others	agricultural labour or daily wage labour	unmarried	6 to 12	local health worker and local health facility	9	5	do not know	respiratory droplets from infected person	washing hand with soap and water frequently	call the helpline and follow instructions	all times										0	1	1	1					1
Ranchi	less than 16	others	self employed	unmarried	up to 5	internet	9	5	loss of appetite and loss of weight	respiratory droplets from infected person	standing in sun for 30 mins everyday	go to nearest health facility	sometimes										0	1	0	0					1
Ranchi	36 to 55	female	salaried employee	married	no formal education	friends and relatives	9	5	loss of appetite and loss of weight	respiratory droplets from infected person	standing in sun for 30 mins everyday	call the helpline and follow instructions	many times										0	1	0	1					1
Ranchi	36 to 55	others	agricultural labour or daily wage labour	married	up to 5	friends and relatives	9	5	itching and redness of skin	respiratory droplets from infected person	drinking warm water frequently	call the helpline and follow instructions	many times										0	1	0	1					1
Ranchi	36 to 55	others	self employed	married	diploma graduation postgraduation	friends and relatives	9	5	itching and redness of skin	respiratory droplets from infected person	do not know	do not know	many times										0	1	0	0					1
Ranchi	16 to 35	female	farmer	divorced or widowed	no formal education	radio TV or newspaper	9	5	do not know	contaminated water	washing hand with soap and water frequently	call the helpline and follow instructions	all times										0	0	1	1					1
Ranchi	less than 16	male	agricultural labour or daily wage labour	unmarried	diploma graduation postgraduation	friends and relatives	9	5	fever and dry cough	respiratory droplets from infected person	all of the above	call the helpline and follow instructions	many times										1	1	0	1					1
Ranchi	16 to 35	female	salaried employee	divorced or widowed	diploma graduation postgraduation	local health worker and local health facility	2	12	fever and dry cough	respiratory droplets from infected person	all of the above		sometimes	1 meter	FALSE	FALSE	TRUE	disagree	always	always	disagree	agree	1	1	0		0	1	1	1	1	1	1	0	2	2		3	4
Ranchi	36 to 55	male	agricultural labour or daily wage labour	divorced or widowed	6 to 12	internet	9	5	fever and dry cough	mosquito bites	washing hand with soap and water frequently	go to nearest health facility	sometimes										1	0	1	0					1
Ranchi	16 to 35	male	agricultural labour or daily wage labour	divorced or widowed	up to 5	friends and relatives	10	4	fever and dry cough	respiratory droplets from infected person	drinking warm water frequently	call the helpline and follow instructions											1	1	0	1
Ranchi	less than 16	male	house wife or house husband	unmarried	up to 5	friends and relatives	9	5	fever and dry cough	mosquito bites	all of the above	call the helpline and follow instructions	many times										1	0	0	1					1
Ranchi	16 to 35	male	student	divorced or widowed	no formal education	local health worker and local health facility	9	5	loss of appetite and loss of weight	contaminated water	drinking warm water frequently	go to nearest health facility	all times										0	0	0	0					1
Ranchi	more than 55	male	self employed	unmarried	6 to 12	local health worker and local health facility	7	7	do not know	respiratory droplets from infected person	standing in sun for 30 mins everyday	do not know	no	1 meter	not sure								0	1	0	0	0	0			0
Ranchi	more than 55	female	farmer	unmarried	6 to 12	radio TV or newspaper	9	5	do not know	do not know	all of the above	call the helpline and follow instructions	all times										0	0	0	1					1
Ranchi	more than 55	female	farmer	unmarried	6 to 12	radio TV or newspaper	10	4	loss of appetite and loss of weight	mosquito bites	standing in sun for 30 mins everyday	do not know											0	0	0	0
Ranchi	less than 16	female	house wife or house husband	unmarried	diploma graduation postgraduation	local health worker and local health facility	9	5	do not know	do not know	drinking warm water frequently	call the helpline and follow instructions	all times										0	0	0	1					1
Ranchi	36 to 55	others	self employed	unmarried	6 to 12	local health worker and local health facility	10	4	itching and redness of skin	respiratory droplets from infected person	drinking warm water frequently	call the helpline and follow instructions											0	1	0	1
Ranchi	36 to 55	female	house wife or house husband	unmarried	6 to 12	friends and relatives	9	5	do not know	respiratory droplets from infected person	washing hand with soap and water frequently	go to nearest health facility	many times										0	1	1	0					1
Ranchi	less than 16	others	house wife or house husband	married	6 to 12	radio TV or newspaper	9	5	do not know	do not know	washing hand with soap and water frequently	do not know	no										0	0	1	0					0
Ranchi	16 to 35	female	house wife or house husband	unmarried	diploma graduation postgraduation	no information source	9	5	do not know	contaminated water	drinking warm water frequently	call the helpline and follow instructions		1 meter									0	0	0	1	0
Ranchi	16 to 35	female	salaried employee	divorced or widowed	6 to 12	radio TV or newspaper	9	5	itching and redness of skin	mosquito bites	all of the above	go to nearest health facility	many times										0	0	0	0					1
Ranchi	16 to 35	others	farmer	divorced or widowed	up to 5	radio TV or newspaper	9	5	itching and redness of skin	mosquito bites	drinking warm water frequently	go to nearest health facility	many times										0	0	0	0					1
Ranchi	36 to 55	others	agricultural labour or daily wage labour	unmarried	6 to 12	internet	1	13	fever and dry cough	respiratory droplets from infected person	washing hand with soap and water frequently	call the helpline and follow instructions	sometimes	2 meters	TRUE		TRUE	disagree	always	always	disagree	disagree	1	1	1	1	1	0		1	1	1	1	1	2	2		4	4
Ranchi	less than 16	female	agricultural labour or daily wage labour	unmarried	no formal education	friends and relatives	9	5	itching and redness of skin	contaminated water	standing in sun for 30 mins everyday	go to nearest corona hospital	many times										0	0	0	0					1
Ranchi	16 to 35	male	agricultural labour or daily wage labour	unmarried	no formal education	no information source	2	12		do not know	drinking warm water frequently	do not know	no	3 meters	TRUE	FALSE	TRUE	disagree	always	occasionally	not sure	agree		0	0	0	0	0	1	1	0	1	0	0	2	1		1	3
Ranchi	less than 16	male	house wife or house husband	divorced or widowed	diploma graduation postgraduation	internet	9	5	loss of appetite and loss of weight	mosquito bites	standing in sun for 30 mins everyday	go to nearest health facility	sometimes										0	0	0	0					1
Ranchi	more than 55	male	salaried employee	unmarried	diploma graduation postgraduation	radio TV or newspaper	10	4	itching and redness of skin	do not know	washing hand with soap and water frequently	go to nearest health facility											0	0	1	0
Ranchi	less than 16	male	agricultural labour or daily wage labour	unmarried	up to 5	friends and relatives	9	5	fever and dry cough	contaminated water	drinking warm water frequently	call the helpline and follow instructions	all times										1	0	0	1					1
Ranchi	more than 55	male	farmer	unmarried	6 to 12	radio TV or newspaper	9	5	do not know	do not know	all of the above	call the helpline and follow instructions	all times										0	0	0	1					1
Ranchi	less than 16	male	farmer	unmarried	diploma graduation postgraduation	internet	9	5	itching and redness of skin	do not know	washing hand with soap and water frequently	call the helpline and follow instructions		1 meter		not sure							0	0	1	1	0		0
Ranchi	36 to 55	female	self employed	unmarried	no formal education	local health worker and local health facility	9	5	do not know	respiratory droplets from infected person	washing hand with soap and water frequently	go to nearest health facility	all times										0	1	1	0					1
Ranchi	36 to 55	male	agricultural labour or daily wage labour	unmarried	up to 5	no information source	3	11		do not know	all of the above	go to nearest corona hospital	no	1 meter	FALSE	FALSE	not sure	disagree	always	occasionally	agree			0	0	0	0	1	1	0	0	1	0		2	1			3
Ranchi	36 to 55	others	salaried employee	unmarried	6 to 12	radio TV or newspaper	9	5	loss of appetite and loss of weight	respiratory droplets from infected person	washing hand with soap and water frequently	go to nearest health facility	many times										0	1	1	0					1
Ranchi	36 to 55	others	salaried employee	unmarried	6 to 12	radio TV or newspaper	9	5	fever and dry cough	mosquito bites	washing hand with soap and water frequently	call the helpline and follow instructions	many times										1	0	1	1					1
Ranchi	16 to 35	male	salaried employee	divorced or widowed	diploma graduation postgraduation	local health worker and local health facility	10	4	fever and dry cough	respiratory droplets from infected person	washing hand with soap and water frequently	go to nearest health facility											1	1	1	0
Ranchi	36 to 55	others	farmer	unmarried	6 to 12	radio TV or newspaper	9	5	do not know	do not know	all of the above	go to nearest corona hospital	sometimes										0	0	0	0					1
Ranchi	36 to 55	female	house wife or house husband	unmarried	up to 5	radio TV or newspaper	8	6	do not know		washing hand with soap and water frequently	call the helpline and follow instructions	all times	2 meters	TRUE								0		1	1	1	0			1
Ranchi	36 to 55	female	house wife or house husband	unmarried	up to 5	radio TV or newspaper	9	5		do not know	all of the above	go to nearest health facility	all times	1 meter										0	0	0	0				1
Ranchi	36 to 55	female	house wife or house husband	unmarried	up to 5	radio TV or newspaper	9	5	fever and dry cough	respiratory droplets from infected person	all of the above	go to nearest health facility	no										1	1	0	0					0
Ranchi	16 to 35	female	agricultural labour or daily wage labour	unmarried	up to 5	no information source	9	5	itching and redness of skin	contaminated water	drinking warm water frequently	call the helpline and follow instructions	no										0	0	0	1					0
Ranchi	36 to 55	female	house wife or house husband	unmarried	6 to 12	internet	9	5	fever and dry cough	respiratory droplets from infected person	washing hand with soap and water frequently	go to nearest corona hospital	no										1	1	1	0					0
Ranchi	36 to 55	female	agricultural labour or daily wage labour	unmarried	no formal education	local health worker and local health facility	8	6	fever and dry cough	respiratory droplets from infected person	drinking warm water frequently	go to nearest health facility	many times	1 meter									1	1	0	0	0				1
Ranchi	less than 16	male	student	married	6 to 12	friends and relatives	9	5	fever and dry cough	contaminated water	drinking warm water frequently	take home remedies and avoid going out	no										1	0	0	0					0
Ranchi	36 to 55	female	agricultural labour or daily wage labour	unmarried	6 to 12	friends and relatives	10	4	itching and redness of skin	do not know	all of the above	call the helpline and follow instructions											0	0	0	1
Ranchi	16 to 35	male	agricultural labour or daily wage labour	unmarried	diploma graduation postgraduation	friends and relatives	10	4	do not know	do not know	washing hand with soap and water frequently	go to nearest health facility											0	0	1	0
Ranchi	16 to 35	female	self employed	unmarried	diploma graduation postgraduation	friends and relatives	10	4		respiratory droplets from infected person	standing in sun for 30 mins everyday	go to nearest health facility	sometimes											1	0	0					1
Ranchi	36 to 55	male	self employed	unmarried	no formal education	radio TV or newspaper	2	12		respiratory droplets from infected person	drinking warm water frequently	call the helpline and follow instructions	sometimes	1 meter	FALSE	FALSE	TRUE	disagree	always	always	disagree	disagree		1	0	1	0	1	1	1	1	1	1	1	2	2		4	4
Ranchi	36 to 55	female	salaried employee	unmarried	no formal education	radio TV or newspaper	2	12		respiratory droplets from infected person	washing hand with soap and water frequently	go to nearest health facility	all times	2 meters	TRUE	FALSE	TRUE	disagree	always	always	disagree	disagree		1	1	0	1	0	1	1	1	1	1	1	2	2		4	4
Ranchi	16 to 35	female	agricultural labour or daily wage labour	married	up to 5	friends and relatives	9	5	itching and redness of skin	respiratory droplets from infected person	washing hand with soap and water frequently	go to nearest health facility	many times										0	1	1	0					1
Ranchi	16 to 35	male	agricultural labour or daily wage labour	divorced or widowed	up to 5	radio TV or newspaper	9	5	fever and dry cough	respiratory droplets from infected person	drinking warm water frequently	take home remedies and avoid going out	all times										1	1	0	0					1
Ranchi	36 to 55	female	farmer	unmarried	no formal education	local health worker and local health facility	7	7	loss of appetite and loss of weight	contaminated water	all of the above	go to nearest corona hospital	sometimes	1 meter	TRUE								0	0	0	0	0	0			1
Ranchi	less than 16	male	farmer	married	no formal education	friends and relatives	9	5	do not know	respiratory droplets from infected person	washing hand with soap and water frequently	go to nearest corona hospital	all times										0	1	1	0					1
Ranchi	16 to 35	female	unemployed	married	diploma graduation postgraduation	radio TV or newspaper	1	13	fever and dry cough	respiratory droplets from infected person	all of the above	go to nearest corona hospital	sometimes	2 meters	FALSE		TRUE	disagree	always	always	disagree	disagree	1	1	0	0	1	1		1	1	1	1	1	2	2		4	4
Ranchi	36 to 55	female	salaried employee	unmarried	6 to 12	friends and relatives	7	7	fever and dry cough	do not know	do not know	go to nearest health facility	sometimes	1 meter	not sure								1	0	0	0	0	0			1
Ranchi	36 to 55	female	farmer	unmarried	no formal education	radio TV or newspaper	10	4	fever and dry cough	respiratory droplets from infected person	washing hand with soap and water frequently	go to nearest health facility											1	1	1	0
Ranchi	36 to 55	female	farmer	unmarried	no formal education	radio TV or newspaper	10	4		respiratory droplets from infected person	standing in sun for 30 mins everyday	call the helpline and follow instructions	all times											1	0	1					1
Ranchi	36 to 55	female	farmer	unmarried	no formal education	radio TV or newspaper	9	5	loss of appetite and loss of weight	contaminated water	drinking warm water frequently	go to nearest health facility	all times										0	0	0	0					1
Ranchi	16 to 35	female	unemployed	married	diploma graduation postgraduation	radio TV or newspaper	9	5	fever and dry cough	respiratory droplets from infected person	washing hand with soap and water frequently	call the helpline and follow instructions	sometimes										1	1	1	1					1
Ranchi	16 to 35	male	farmer	unmarried	diploma graduation postgraduation	friends and relatives	7	7	do not know	respiratory droplets from infected person	all of the above	call the helpline and follow instructions	no	1 meter	FALSE								0	1	0	1	0	1			0
Ranchi	16 to 35	female	agricultural labour or daily wage labour	unmarried	no formal education	friends and relatives	9	5	loss of appetite and loss of weight	mosquito bites	drinking warm water frequently	do not know	all times										0	0	0	0					1
Ranchi	36 to 55	female	house wife or house husband	unmarried	diploma graduation postgraduation	radio TV or newspaper	9	5	fever and dry cough	respiratory droplets from infected person	washing hand with soap and water frequently	call the helpline and follow instructions	sometimes										1	1	1	1					1
Ranchi	36 to 55	female	house wife or house husband	unmarried	diploma graduation postgraduation	radio TV or newspaper	7	7	fever and dry cough	respiratory droplets from infected person	washing hand with soap and water frequently	go to nearest health facility	all times	2 meters	TRUE								1	1	1	0	1	0			1
Ranchi	16 to 35	male	agricultural labour or daily wage labour	divorced or widowed	6 to 12	radio TV or newspaper	9	5	fever and dry cough	respiratory droplets from infected person	washing hand with soap and water frequently	call the helpline and follow instructions	all times										1	1	1	1					1
Ranchi	36 to 55	male	farmer	unmarried	up to 5	friends and relatives	9	5	itching and redness of skin	respiratory droplets from infected person	all of the above	call the helpline and follow instructions	sometimes										0	1	0	1					1
Ranchi	16 to 35	female	farmer	married	up to 5	friends and relatives	9	5	do not know	do not know	all of the above	call the helpline and follow instructions	all times										0	0	0	1					1
Ranchi	16 to 35	female	farmer	married	up to 5	friends and relatives	10	4	itching and redness of skin	contaminated water	drinking warm water frequently	take home remedies and avoid going out											0	0	0	0
Ranchi	16 to 35	others	salaried employee	married	up to 5	local health worker and local health facility	6	8			washing hand with soap and water frequently			1 meter	FALSE	FALSE	TRUE	agree	always	always	agree				1		0	1	1	1		0	0		2	2			4
Ranchi	less than 16	male	self employed	unmarried	6 to 12	local health worker and local health facility	3	11			drinking warm water frequently	go to nearest health facility	no	2 meters	FALSE		TRUE	disagree	always	always	agree	agree			0	0	1	1		1	0	1	0	0	2	2		1	4
Ranchi	16 to 35	male	farmer	unmarried	diploma graduation postgraduation	no information source	1	13	fever and dry cough	respiratory droplets from infected person	all of the above	call the helpline and follow instructions	all times	3 meters	TRUE		not sure	not sure	never	always	agree	agree	1	1	0	1	0	0		0	1	0	0	0	0	2		1	2
Ranchi	16 to 35	male	self employed	divorced or widowed	up to 5	radio TV or newspaper	3	11			washing hand with soap and water frequently	go to nearest health facility	no	do not know	FALSE	FALSE	TRUE	disagree	occasionally	occasionally	agree	agree			1	0	0	1	1	1	0	1	0	0	1	1		1	2
Ranchi	36 to 55	female	house wife or house husband	unmarried	6 to 12	radio TV or newspaper	9	5	fever and dry cough	respiratory droplets from infected person	drinking warm water frequently	go to nearest health facility	all times										1	1	0	0					1
Ranchi	16 to 35	female	house wife or house husband	unmarried	diploma graduation postgraduation	local health worker and local health facility	9	5	do not know	do not know	all of the above	go to nearest health facility	no										0	0	0	0					0
Ranchi	less than 16	female	agricultural labour or daily wage labour	unmarried	6 to 12	radio TV or newspaper	9	5	fever and dry cough	respiratory droplets from infected person	drinking warm water frequently	call the helpline and follow instructions	all times										1	1	0	1					1
Ranchi	36 to 55	female	unemployed	unmarried	up to 5	local health worker and local health facility	3	11	fever and dry cough	respiratory droplets from infected person		call the helpline and follow instructions	no	1 meter	FALSE			disagree	always	always	agree	disagree	1	1		1	0	1			0	1	0	1	2	2		2	4
Ranchi	16 to 35	female	unemployed	married	6 to 12	internet	9	5	itching and redness of skin	respiratory droplets from infected person	all of the above	call the helpline and follow instructions	sometimes			TRUE							0	1	0	1			0		1
Ranchi	less than 16	male	farmer	unmarried	no formal education	local health worker and local health facility	9	5	loss of appetite and loss of weight	do not know	drinking warm water frequently	call the helpline and follow instructions	many times										0	0	0	1					1
Ranchi	less than 16	male	farmer	unmarried	6 to 12	internet	9	5	do not know	do not know	all of the above	take home remedies and avoid going out	no										0	0	0	0					0
Ranchi	36 to 55	female	farmer	married	6 to 12	radio TV or newspaper	10	4	itching and redness of skin		washing hand with soap and water frequently	do not know	many times										0		1	0					1
Ranchi	36 to 55	female	farmer	married	6 to 12	radio TV or newspaper	10	4	itching and redness of skin	mosquito bites	washing hand with soap and water frequently	go to nearest health facility											0	0	1	0
Ranchi	16 to 35	male	self employed	married	diploma graduation postgraduation	friends and relatives	9	5	fever and dry cough	respiratory droplets from infected person	all of the above	go to nearest corona hospital	sometimes										1	1	0	0					1
Ranchi	less than 16	female	student	married	no formal education	radio TV or newspaper	7	7	do not know	do not know	drinking warm water frequently	call the helpline and follow instructions	no	1 meter	TRUE								0	0	0	1	0	0			0
Ranchi	16 to 35	female	agricultural labour or daily wage labour	unmarried	6 to 12	friends and relatives	9	5	do not know	respiratory droplets from infected person	washing hand with soap and water frequently	go to nearest health facility	no										0	1	1	0					0
Ranchi	less than 16	female	agricultural labour or daily wage labour	unmarried	up to 5	local health worker and local health facility	9	5	do not know	respiratory droplets from infected person	drinking warm water frequently	call the helpline and follow instructions	no										0	1	0	1					0
Ranchi	less than 16	male	salaried employee	unmarried	6 to 12	local health worker and local health facility	9	5	loss of appetite and loss of weight	do not know	drinking warm water frequently	go to nearest health facility	all times										0	0	0	0					1
Ranchi	36 to 55	male	farmer	unmarried	no formal education	radio TV or newspaper	9	5	fever and dry cough	respiratory droplets from infected person	washing hand with soap and water frequently	go to nearest health facility	sometimes										1	1	1	0					1
Ranchi	36 to 55	male	farmer	unmarried	no formal education	radio TV or newspaper	9	5	fever and dry cough	respiratory droplets from infected person	drinking warm water frequently	call the helpline and follow instructions	all times										1	1	0	1					1
Ranchi	16 to 35	male	salaried employee	divorced or widowed	6 to 12	internet	9	5	do not know	do not know	drinking warm water frequently	call the helpline and follow instructions	no										0	0	0	1					0
Ranchi	less than 16	male	agricultural labour or daily wage labour	unmarried	6 to 12	radio TV or newspaper	9	5	fever and dry cough	respiratory droplets from infected person	drinking warm water frequently	call the helpline and follow instructions	all times										1	1	0	1					1
Ranchi	less than 16	male	agricultural labour or daily wage labour	unmarried	6 to 12	radio TV or newspaper	10	4	do not know	respiratory droplets from infected person	all of the above	call the helpline and follow instructions											0	1	0	1
Ranchi	less than 16	female	farmer	unmarried	no formal education	radio TV or newspaper	9	5	loss of appetite and loss of weight	contaminated water	drinking warm water frequently	call the helpline and follow instructions	many times										0	0	0	1					1
Ranchi	less than 16	female	farmer	unmarried	no formal education	radio TV or newspaper	9	5	loss of appetite and loss of weight	contaminated water	drinking warm water frequently	call the helpline and follow instructions	all times										0	0	0	1					1
Ranchi	less than 16	female	farmer	unmarried	no formal education	radio TV or newspaper	9	5	loss of appetite and loss of weight	respiratory droplets from infected person	drinking warm water frequently	call the helpline and follow instructions	all times										0	1	0	1					1
Ranchi	16 to 35	female	agricultural labour or daily wage labour	married	no formal education	radio TV or newspaper	9	5	fever and dry cough	respiratory droplets from infected person	washing hand with soap and water frequently	call the helpline and follow instructions	many times										1	1	1	1					1
Ranchi	16 to 35	male	student	married	no formal education	internet	9	5	do not know	mosquito bites	all of the above	take home remedies and avoid going out	no										0	0	0	0					0
Ranchi	36 to 55	female	self employed	unmarried	up to 5	local health worker and local health facility	9	5	fever and dry cough	respiratory droplets from infected person	washing hand with soap and water frequently	call the helpline and follow instructions	no										1	1	1	1					0
Ranchi	36 to 55	female	self employed	unmarried	up to 5	local health worker and local health facility	9	5	itching and redness of skin	contaminated water	drinking warm water frequently	call the helpline and follow instructions	many times										0	0	0	1					1
Ranchi	less than 16	female	farmer	unmarried	6 to 12	radio TV or newspaper	8	6	do not know	respiratory droplets from infected person	drinking warm water frequently	go to nearest health facility	all times	3 meters		FALSE							0	1	0	0	0		1		1
Ranchi	less than 16	female	farmer	unmarried	6 to 12	radio TV or newspaper	8	6	loss of appetite and loss of weight	contaminated water	standing in sun for 30 mins everyday	go to nearest corona hospital	all times	1 meter									0	0	0	0	0				1
Ranchi	16 to 35	female	agricultural labour or daily wage labour	unmarried	up to 5	friends and relatives	9	5	fever and dry cough	respiratory droplets from infected person	drinking warm water frequently	call the helpline and follow instructions	many times										1	1	0	1					1
Ranchi	16 to 35	male	self employed	unmarried	6 to 12	friends and relatives	9	5	fever and dry cough	mosquito bites	standing in sun for 30 mins everyday	go to nearest corona hospital	sometimes										1	0	0	0					1
Ranchi	less than 16	female	farmer	married	no formal education	radio TV or newspaper	9	5	fever and dry cough	respiratory droplets from infected person	drinking warm water frequently	call the helpline and follow instructions	all times										1	1	0	1					1
Ranchi	16 to 35	female	student	married	diploma graduation postgraduation	local health worker and local health facility	9	5	do not know	respiratory droplets from infected person	all of the above	call the helpline and follow instructions	sometimes										0	1	0	1					1
Ranchi	less than 16	female	self employed	unmarried	6 to 12	radio TV or newspaper	10	4		mosquito bites	drinking warm water frequently	call the helpline and follow instructions	sometimes											0	0	1					1
Ranchi	16 to 35	female	house wife or house husband	unmarried	diploma graduation postgraduation	radio TV or newspaper	9	5		mosquito bites	all of the above	call the helpline and follow instructions	sometimes	1 meter		TRUE								0	0	1	0		0		1
Ranchi	16 to 35	female	farmer	unmarried	6 to 12	friends and relatives	9	5	do not know	do not know	washing hand with soap and water frequently	do not know	no										0	0	1	0					0
Ranchi	16 to 35	female	agricultural labour or daily wage labour	married	diploma graduation postgraduation	radio TV or newspaper	9	5	fever and dry cough	do not know	washing hand with soap and water frequently	call the helpline and follow instructions	no										1	0	1	1					0
Ranchi	16 to 35	male	agricultural labour or daily wage labour	married	6 to 12	friends and relatives	9	5	do not know	contaminated water	washing hand with soap and water frequently	go to nearest health facility	no										0	0	1	0					0
Ranchi	16 to 35	male	agricultural labour or daily wage labour	married	6 to 12	friends and relatives	9	5	itching and redness of skin	contaminated water	washing hand with soap and water frequently	call the helpline and follow instructions	all times										0	0	1	1					1
Ranchi	16 to 35	male	agricultural labour or daily wage labour	married	6 to 12	friends and relatives	7	7	itching and redness of skin	respiratory droplets from infected person	all of the above	go to nearest corona hospital	sometimes	2 meters	TRUE								0	1	0	0	1	0			1
Ranchi	16 to 35	female	house wife or house husband	married	6 to 12	internet	9	5	loss of appetite and loss of weight	respiratory droplets from infected person	washing hand with soap and water frequently	take home remedies and avoid going out	many times										0	1	1	0					1
Ranchi	16 to 35	male	agricultural labour or daily wage labour	unmarried	up to 5	friends and relatives	1	13	loss of appetite and loss of weight	do not know	do not know	go to nearest health facility	all times	3 meters	TRUE		TRUE	disagree	always	always	agree	disagree	0	0	0	0	0	0		1	1	1	0	1	2	2		3	4
Ranchi	16 to 35	male	agricultural labour or daily wage labour	married	up to 5	friends and relatives	9	5	fever and dry cough	mosquito bites	standing in sun for 30 mins everyday	call the helpline and follow instructions	all times										1	0	0	1					1
Ranchi	16 to 35	male	agricultural labour or daily wage labour	married	up to 5	friends and relatives	10	4	fever and dry cough	respiratory droplets from infected person	washing hand with soap and water frequently	take home remedies and avoid going out											1	1	1	0
Ranchi	36 to 55	female	salaried employee	unmarried	diploma graduation postgraduation	local health worker and local health facility	8	6		contaminated water	drinking warm water frequently	call the helpline and follow instructions	sometimes	2 meters	TRUE	FALSE								0	0	1	1	0	1		1
Ranchi	36 to 55	female	salaried employee	unmarried	diploma graduation postgraduation	local health worker and local health facility	9	5	fever and dry cough	respiratory droplets from infected person	washing hand with soap and water frequently	go to nearest health facility	no										1	1	1	0					0
Ranchi	36 to 55	female	self employed	unmarried	up to 5	radio TV or newspaper	2	12	loss of appetite and loss of weight	respiratory droplets from infected person	drinking warm water frequently	call the helpline and follow instructions	no	2 meters		FALSE	TRUE	agree	always	always	agree	agree	0	1	0	1	1		1	1	0	0	0	0	2	2		0	4
Ranchi	16 to 35	male	agricultural labour or daily wage labour	unmarried	up to 5	friends and relatives	9	5	do not know	respiratory droplets from infected person	washing hand with soap and water frequently	call the helpline and follow instructions	all times										0	1	1	1					1
Ranchi	16 to 35	female	house wife or house husband	unmarried	6 to 12	local health worker and local health facility	1	13	fever and dry cough	respiratory droplets from infected person	all of the above	call the helpline and follow instructions	sometimes	1 meter	FALSE		TRUE	disagree	always	always	agree	not sure	1	1	0	1	0	1		1	1	1	0	0	2	2		2	4
Ranchi	16 to 35	female	salaried employee	unmarried	up to 5	friends and relatives	3	11		do not know	standing in sun for 30 mins everyday	do not know	all times	1 meter		FALSE	TRUE	disagree	always	always	agree	disagree		0	0	0	0		1	1	1	1	0	1	2	2		3	4
Ranchi	16 to 35	female	house wife or house husband	married	up to 5	radio TV or newspaper	9	5	fever and dry cough	respiratory droplets from infected person	washing hand with soap and water frequently	do not know	sometimes										1	1	1	0					1
Ranchi	16 to 35	female	house wife or house husband	unmarried	6 to 12	local health worker and local health facility	8	6		respiratory droplets from infected person	all of the above	go to nearest health facility	sometimes	1 meter	not sure	not sure								1	0	0	0	0	0		1
Ranchi	16 to 35	female	farmer	unmarried	up to 5	friends and relatives	7	7	loss of appetite and loss of weight	do not know	drinking warm water frequently	call the helpline and follow instructions	all times	do not know	not sure	FALSE							0	0	0	1	0	0	1		1
Ranchi	36 to 55	female	salaried employee	unmarried	up to 5	local health worker and local health facility	10	4	fever and dry cough	respiratory droplets from infected person	washing hand with soap and water frequently	go to nearest health facility											1	1	1	0
Ranchi	36 to 55	male	self employed	unmarried	up to 5	local health worker and local health facility	8	6	do not know	do not know	all of the above	take home remedies and avoid going out	all times	1 meter									0	0	0	0	0				1
Ranchi	16 to 35	male	house wife or house husband	unmarried	up to 5	radio TV or newspaper	1	13	do not know	do not know	drinking warm water frequently	call the helpline and follow instructions	all times	2 meters	TRUE		not sure	disagree	always	always	agree	agree	0	0	0	1	1	0		0	1	1	0	0	2	2		2	4
Ranchi	16 to 35	male	farmer	unmarried	up to 5	friends and relatives	2	12	do not know	do not know	drinking warm water frequently		all times	1 meter	TRUE	TRUE	TRUE	agree	always	always	agree	agree	0	0	0		0	0	0	1	1	0	0	0	2	2		1	4
Ranchi	16 to 35	female	self employed	unmarried	no formal education	local health worker and local health facility	2	12	do not know	respiratory droplets from infected person	washing hand with soap and water frequently		all times	1 meter	TRUE	FALSE	TRUE	disagree	always	always	disagree	disagree	0	1	1		0	0	1	1	1	1	1	1	2	2		4	4
Ranchi	36 to 55	female	agricultural labour or daily wage labour	unmarried	up to 5	radio TV or newspaper	9	5	loss of appetite and loss of weight	contaminated water	drinking warm water frequently	call the helpline and follow instructions	all times										0	0	0	1					1
Ranchi	less than 16	female	farmer	unmarried	up to 5	radio TV or newspaper	9	5	loss of appetite and loss of weight	contaminated water	drinking warm water frequently	call the helpline and follow instructions	all times										0	0	0	1					1
Ranchi	less than 16	female	farmer	unmarried	up to 5	radio TV or newspaper	9	5	loss of appetite and loss of weight	respiratory droplets from infected person	drinking warm water frequently	call the helpline and follow instructions	all times										0	1	0	1					1
Ranchi	16 to 35	female	house wife or house husband	unmarried	up to 5	radio TV or newspaper	9	5		respiratory droplets from infected person	washing hand with soap and water frequently	go to nearest health facility	many times	1 meter										1	1	0	0				1
Ranchi	36 to 55	female	agricultural labour or daily wage labour	unmarried	6 to 12	local health worker and local health facility	9	5	do not know	respiratory droplets from infected person	all of the above	take home remedies and avoid going out	no										0	1	0	0					0
Ranchi	36 to 55	female	agricultural labour or daily wage labour	unmarried	6 to 12	local health worker and local health facility	8	6	do not know	respiratory droplets from infected person	washing hand with soap and water frequently	take home remedies and avoid going out	sometimes	3 meters									0	1	1	0	0				1
Ranchi	36 to 55	female	agricultural labour or daily wage labour	unmarried	6 to 12	local health worker and local health facility	9	5	fever and dry cough	respiratory droplets from infected person	all of the above	take home remedies and avoid going out	all times										1	1	0	0					1
Ranchi	36 to 55	female	salaried employee	unmarried	6 to 12	internet	9	5	do not know	respiratory droplets from infected person	washing hand with soap and water frequently	call the helpline and follow instructions	no										0	1	1	1					0
Ranchi	16 to 35	male	farmer	unmarried	up to 5	friends and relatives	9	5	loss of appetite and loss of weight	contaminated water	drinking warm water frequently	call the helpline and follow instructions	all times										0	0	0	1					1
Ranchi	16 to 35	male	farmer	unmarried	up to 5	friends and relatives	9	5	loss of appetite and loss of weight	contaminated water	washing hand with soap and water frequently	go to nearest health facility	many times										0	0	1	0					1
Ranchi	16 to 35	others	farmer	married	6 to 12	radio TV or newspaper	10	4	loss of appetite and loss of weight	respiratory droplets from infected person	drinking warm water frequently	go to nearest corona hospital											0	1	0	0
Ranchi	16 to 35	female	salaried employee	married	diploma graduation postgraduation	internet	1	13	do not know	respiratory droplets from infected person	all of the above	go to nearest health facility	sometimes	1 meter	FALSE		TRUE	disagree	always	always	disagree	disagree	0	1	0	0	0	1		1	1	1	1	1	2	2		4	4
Ranchi	36 to 55	female	self employed	unmarried	6 to 12	local health worker and local health facility	9	5	fever and dry cough	respiratory droplets from infected person	all of the above	take home remedies and avoid going out	no										1	1	0	0					0
Ranchi	16 to 35	male	farmer	married	6 to 12	friends and relatives	9	5	fever and dry cough	respiratory droplets from infected person	washing hand with soap and water frequently	call the helpline and follow instructions	all times										1	1	1	1					1
Ranchi	16 to 35	male	student	married	no formal education	radio TV or newspaper	1	13	do not know	respiratory droplets from infected person	all of the above	take home remedies and avoid going out	all times	1 meter	FALSE		not sure	not sure	always	always	not sure	disagree	0	1	0	0	0	1		0	1	0	0	1	2	2		2	4
Ranchi	36 to 55	female	self employed	unmarried	diploma graduation postgraduation	radio TV or newspaper	9	5	fever and dry cough	mosquito bites	standing in sun for 30 mins everyday	go to nearest health facility	no										1	0	0	0					0
Ranchi	36 to 55	female	self employed	unmarried	diploma graduation postgraduation	radio TV or newspaper	9	5	fever and dry cough	respiratory droplets from infected person	washing hand with soap and water frequently	call the helpline and follow instructions	all times										1	1	1	1					1
Ranchi	16 to 35	male	student	married	no formal education	radio TV or newspaper	7	7	fever and dry cough	respiratory droplets from infected person	washing hand with soap and water frequently	call the helpline and follow instructions	all times	2 meters	not sure								1	1	1	1	1	0			1
Ranchi	16 to 35	female	farmer	unmarried	diploma graduation postgraduation	local health worker and local health facility	9	5	fever and dry cough	respiratory droplets from infected person	washing hand with soap and water frequently	call the helpline and follow instructions	sometimes										1	1	1	1					1
Ranchi	16 to 35	female	farmer	unmarried	diploma graduation postgraduation	local health worker and local health facility	9	5	fever and dry cough	respiratory droplets from infected person	all of the above	call the helpline and follow instructions	no										1	1	0	1					0
Ranchi	less than 16	male	house wife or house husband	married	up to 5	radio TV or newspaper	9	5	loss of appetite and loss of weight	contaminated water	drinking warm water frequently	call the helpline and follow instructions	sometimes										0	0	0	1					1
Ranchi	less than 16	male	unemployed	married	up to 5	radio TV or newspaper	7	7	do not know	respiratory droplets from infected person	washing hand with soap and water frequently	call the helpline and follow instructions	no	1 meter	TRUE								0	1	1	1	0	0			0
Ranchi	36 to 55	female	farmer	unmarried	diploma graduation postgraduation	radio TV or newspaper	9	5	do not know	do not know	all of the above	call the helpline and follow instructions	all times										0	0	0	1					1
Ranchi	16 to 35	male	unemployed	unmarried	diploma graduation postgraduation	radio TV or newspaper	9	5	do not know	respiratory droplets from infected person	all of the above	take home remedies and avoid going out	no										0	1	0	0					0
Ranchi	16 to 35	female	agricultural labour or daily wage labour	unmarried	diploma graduation postgraduation	radio TV or newspaper	7	7		do not know	washing hand with soap and water frequently	go to nearest health facility	no	1 meter	TRUE		TRUE							0	1	0	0	0		1	0
Ranchi	36 to 55	female	farmer	unmarried	up to 5	radio TV or newspaper	9	5	fever and dry cough	respiratory droplets from infected person	washing hand with soap and water frequently	call the helpline and follow instructions	all times										1	1	1	1					1
Ranchi	16 to 35	female	salaried employee	unmarried	diploma graduation postgraduation	internet	8	6	fever and dry cough	respiratory droplets from infected person	all of the above	go to nearest corona hospital	sometimes	2 meters									1	1	0	0	1				1
Ranchi	36 to 55	female	farmer	unmarried	6 to 12	local health worker and local health facility	1	13	fever and dry cough	respiratory droplets from infected person	all of the above	go to nearest health facility	sometimes	1 meter	FALSE		TRUE	disagree	always	always	disagree	disagree	1	1	0	0	0	1		1	1	1	1	1	2	2		4	4
Ranchi	16 to 35	male	unemployed	unmarried	no formal education	radio TV or newspaper	9	5	loss of appetite and loss of weight	respiratory droplets from infected person	washing hand with soap and water frequently	go to nearest corona hospital	sometimes										0	1	1	0					1
Ranchi	36 to 55	female	salaried employee	unmarried	6 to 12	local health worker and local health facility	1	13	fever and dry cough	respiratory droplets from infected person	washing hand with soap and water frequently	call the helpline and follow instructions	no	1 meter	FALSE		TRUE	disagree	always	always	disagree	agree	1	1	1	1	0	1		1	0	1	1	0	2	2		2	4
Ranchi	36 to 55	female	salaried employee	unmarried	6 to 12	local health worker and local health facility	1	13	fever and dry cough	respiratory droplets from infected person	all of the above	call the helpline and follow instructions	sometimes	2 meters	FALSE		TRUE	disagree	always	always	disagree	disagree	1	1	0	1	1	1		1	1	1	1	1	2	2		4	4
Ranchi	16 to 35	female	farmer	married	diploma graduation postgraduation	radio TV or newspaper	9	5	fever and dry cough	respiratory droplets from infected person	washing hand with soap and water frequently	go to nearest health facility	sometimes										1	1	1	0					1
Ranchi	16 to 35	female	house wife or house husband	married	6 to 12	radio TV or newspaper	9	5	do not know	respiratory droplets from infected person	all of the above	take home remedies and avoid going out	sometimes										0	1	0	0					1
Ranchi	16 to 35	female	house wife or house husband	married	6 to 12	radio TV or newspaper	6	8	itching and redness of skin	respiratory droplets from infected person	all of the above	call the helpline and follow instructions	sometimes	2 meters	TRUE		TRUE						0	1	0	1	1	0		1	1
Ranchi	36 to 55	male	unemployed	unmarried	up to 5	radio TV or newspaper	9	5	fever and dry cough	do not know	all of the above	go to nearest health facility	sometimes										1	0	0	0					1
Ranchi	36 to 55	female	farmer	unmarried	6 to 12	local health worker and local health facility	9	5	do not know	do not know	drinking warm water frequently	take home remedies and avoid going out	no										0	0	0	0					0
Ranchi	36 to 55	female	farmer	unmarried	6 to 12	local health worker and local health facility	9	5	fever and dry cough	respiratory droplets from infected person	all of the above	go to nearest health facility	all times										1	1	0	0					1
Ranchi	36 to 55	female	farmer	unmarried	6 to 12	local health worker and local health facility	10	4	fever and dry cough		washing hand with soap and water frequently	go to nearest health facility	all times										1		1	0					1
Ranchi	36 to 55	female	farmer	unmarried	6 to 12	local health worker and local health facility	9	5	fever and dry cough	respiratory droplets from infected person	all of the above	take home remedies and avoid going out	many times										1	1	0	0					1
Ranchi	36 to 55	female	farmer	unmarried	6 to 12	local health worker and local health facility	10	4		respiratory droplets from infected person	all of the above	call the helpline and follow instructions	no											1	0	1					0
Ranchi	36 to 55	female	farmer	unmarried	6 to 12	local health worker and local health facility	9	5	loss of appetite and loss of weight	respiratory droplets from infected person	drinking warm water frequently	call the helpline and follow instructions	all times										0	1	0	1					1
Ranchi	36 to 55	female	farmer	unmarried	6 to 12	local health worker and local health facility	10	4	loss of appetite and loss of weight	respiratory droplets from infected person	drinking warm water frequently	call the helpline and follow instructions											0	1	0	1
Ranchi	less than 16	female	farmer	married	up to 5	radio TV or newspaper	7	7	loss of appetite and loss of weight	contaminated water	drinking warm water frequently	call the helpline and follow instructions	all times	1 meter	TRUE								0	0	0	1	0	0			1
Ranchi	less than 16	female	farmer	married	up to 5	radio TV or newspaper	9	5	fever and dry cough	respiratory droplets from infected person	washing hand with soap and water frequently	call the helpline and follow instructions	all times										1	1	1	1					1
Ranchi	16 to 35	male	farmer	married	no formal education	internet	9	5	loss of appetite and loss of weight	do not know	all of the above	call the helpline and follow instructions	all times										0	0	0	1					1
Ranchi	16 to 35	female	house wife or house husband	unmarried	6 to 12	radio TV or newspaper	9	5	do not know	respiratory droplets from infected person	washing hand with soap and water frequently	take home remedies and avoid going out	sometimes										0	1	1	0					1
Ranchi	36 to 55	female	salaried employee	unmarried	6 to 12	local health worker and local health facility	9	5	do not know	respiratory droplets from infected person	do not know	go to nearest health facility	sometimes										0	1	0	0					1
Ranchi	36 to 55	female	salaried employee	unmarried	6 to 12	local health worker and local health facility	3	11	do not know	respiratory droplets from infected person	drinking warm water frequently	go to nearest health facility	sometimes	2 meters	FALSE		TRUE	agree	always	always			0	1	0	0	1	1		1	1	0			2	2			4
Ranchi	36 to 55	female	salaried employee	unmarried	6 to 12	local health worker and local health facility	8	6		contaminated water	drinking warm water frequently	call the helpline and follow instructions	sometimes	2 meters	FALSE									0	0	1	1	1			1
Ranchi	36 to 55	female	salaried employee	unmarried	6 to 12	local health worker and local health facility	10	4	fever and dry cough	respiratory droplets from infected person	drinking warm water frequently	call the helpline and follow instructions											1	1	0	1
Ranchi	36 to 55	female	salaried employee	unmarried	6 to 12	local health worker and local health facility	8	6	do not know	respiratory droplets from infected person	all of the above	go to nearest corona hospital	no	1 meter									0	1	0	0	0				0
Ranchi	36 to 55	female	salaried employee	unmarried	6 to 12	local health worker and local health facility	4	10		respiratory droplets from infected person	standing in sun for 30 mins everyday	take home remedies and avoid going out		1 meter	TRUE	FALSE	TRUE	disagree	always	occasionally		agree		1	0	0	0	0	1	1		1		0	2	1			3
Ranchi	36 to 55	female	salaried employee	unmarried	6 to 12	local health worker and local health facility	6	8	fever and dry cough	respiratory droplets from infected person	washing hand with soap and water frequently	go to nearest health facility	no	1 meter	FALSE		TRUE						1	1	1	0	0	1		1	0
Ranchi	36 to 55	female	salaried employee	unmarried	6 to 12	local health worker and local health facility	9	5	loss of appetite and loss of weight	respiratory droplets from infected person	washing hand with soap and water frequently	go to nearest health facility	no										0	1	1	0					0
Ranchi	36 to 55	female	salaried employee	unmarried	6 to 12	local health worker and local health facility	9	5	do not know	respiratory droplets from infected person	all of the above	call the helpline and follow instructions	no										0	1	0	1					0
Ranchi	36 to 55	female	salaried employee	unmarried	6 to 12	local health worker and local health facility	10	4	fever and dry cough		washing hand with soap and water frequently	go to nearest health facility	all times										1		1	0					1
Ranchi	36 to 55	female	salaried employee	unmarried	6 to 12	local health worker and local health facility	9	5	fever and dry cough	respiratory droplets from infected person	all of the above	go to nearest health facility	all times										1	1	0	0					1
Ranchi	16 to 35	female	student	married	6 to 12	internet	9	5	itching and redness of skin	contaminated water	drinking warm water frequently	take home remedies and avoid going out	no										0	0	0	0					0
Ranchi	16 to 35	female	agricultural labour or daily wage labour	unmarried	no formal education	radio TV or newspaper	9	5	fever and dry cough	respiratory droplets from infected person	washing hand with soap and water frequently	call the helpline and follow instructions	many times										1	1	1	1					1
Ranchi	16 to 35	female	agricultural labour or daily wage labour	unmarried	no formal education	radio TV or newspaper	9	5	fever and dry cough	respiratory droplets from infected person	washing hand with soap and water frequently	call the helpline and follow instructions	all times										1	1	1	1					1
Ranchi	16 to 35	female	agricultural labour or daily wage labour	unmarried	no formal education	radio TV or newspaper	9	5	fever and dry cough	respiratory droplets from infected person	drinking warm water frequently	call the helpline and follow instructions	all times										1	1	0	1					1
Ranchi	16 to 35	female	agricultural labour or daily wage labour	unmarried	no formal education	radio TV or newspaper	9	5	fever and dry cough	respiratory droplets from infected person	washing hand with soap and water frequently	call the helpline and follow instructions	all times										1	1	1	1					1
Ranchi	16 to 35	female	agricultural labour or daily wage labour	unmarried	no formal education	radio TV or newspaper	9	5	loss of appetite and loss of weight	contaminated water	drinking warm water frequently	call the helpline and follow instructions	all times										0	0	0	1					1
Ranchi	16 to 35	female	student	married	6 to 12	local health worker and local health facility	9	5	fever and dry cough	respiratory droplets from infected person	all of the above	call the helpline and follow instructions	many times										1	1	0	1					1
Ranchi	16 to 35	male	agricultural labour or daily wage labour	unmarried	diploma graduation postgraduation	internet	9	5	do not know	respiratory droplets from infected person	all of the above	go to nearest corona hospital	sometimes										0	1	0	0					1
Ranchi	36 to 55	female	self employed	unmarried	6 to 12	radio TV or newspaper	3	11			washing hand with soap and water frequently	call the helpline and follow instructions	all times	2 meters	FALSE	TRUE	TRUE	disagree	always	always	disagree	disagree			1	1	1	1	0	1	1	1	1	1	2	2		4	4
Ranchi	36 to 55	female	self employed	unmarried	6 to 12	radio TV or newspaper	9	5	fever and dry cough	respiratory droplets from infected person	all of the above	go to nearest corona hospital	all times										1	1	0	0					1
Ranchi	36 to 55	female	self employed	unmarried	6 to 12	radio TV or newspaper	9	5	fever and dry cough	respiratory droplets from infected person	all of the above	go to nearest health facility	all times										1	1	0	0					1
Ranchi	16 to 35	male	self employed	unmarried	diploma graduation postgraduation	local health worker and local health facility	9	5	do not know	do not know	all of the above	take home remedies and avoid going out	no										0	0	0	0					0
Ranchi	16 to 35	female	agricultural labour or daily wage labour	married	up to 5	radio TV or newspaper	6	8	fever and dry cough		drinking warm water frequently	take home remedies and avoid going out	sometimes	2 meters	FALSE	TRUE	TRUE	disagree					1		0	0	1	1	0	1	1	1
Ranchi	16 to 35	female	self employed	married	up to 5	local health worker and local health facility	9	5	loss of appetite and loss of weight	contaminated water	washing hand with soap and water frequently	call the helpline and follow instructions	many times										0	0	1	1					1
Ranchi	16 to 35	female	salaried employee	unmarried	no formal education	radio TV or newspaper	8	6		respiratory droplets from infected person	drinking warm water frequently	go to nearest corona hospital	sometimes	1 meter	not sure									1	0	0	0	0			1
Ranchi	16 to 35	female	unemployed	unmarried	6 to 12	radio TV or newspaper	9	5	fever and dry cough	respiratory droplets from infected person	washing hand with soap and water frequently	call the helpline and follow instructions	sometimes										1	1	1	1					1
Ranchi	16 to 35	female	agricultural labour or daily wage labour	married	6 to 12	radio TV or newspaper	9	5	fever and dry cough	respiratory droplets from infected person	drinking warm water frequently	call the helpline and follow instructions	all times										1	1	0	1					1
Ranchi	16 to 35	female	agricultural labour or daily wage labour	married	6 to 12	radio TV or newspaper	9	5	loss of appetite and loss of weight	contaminated water	drinking warm water frequently	call the helpline and follow instructions	all times										0	0	0	1					1
Ranchi	16 to 35	female	agricultural labour or daily wage labour	married	6 to 12	radio TV or newspaper	9	5	loss of appetite and loss of weight	contaminated water	washing hand with soap and water frequently	call the helpline and follow instructions	all times										0	0	1	1					1
Ranchi	16 to 35	female	agricultural labour or daily wage labour	married	6 to 12	radio TV or newspaper	9	5	itching and redness of skin	respiratory droplets from infected person	washing hand with soap and water frequently	go to nearest health facility	all times										0	1	1	0					1
Ranchi	16 to 35	male	farmer	unmarried	no formal education	local health worker and local health facility	10	4	do not know	do not know	washing hand with soap and water frequently	call the helpline and follow instructions											0	0	1	1
Ranchi	16 to 35	female	farmer	unmarried	no formal education	radio TV or newspaper	9	5	do not know	do not know	all of the above	call the helpline and follow instructions	all times										0	0	0	1					1
Ranchi	16 to 35	female	farmer	unmarried	no formal education	radio TV or newspaper	9	5	loss of appetite and loss of weight	do not know	washing hand with soap and water frequently	call the helpline and follow instructions	all times										0	0	1	1					1
Ranchi	16 to 35	female	farmer	unmarried	no formal education	radio TV or newspaper	9	5	loss of appetite and loss of weight	contaminated water	washing hand with soap and water frequently	go to nearest health facility	many times										0	0	1	0					1
Ranchi	16 to 35	female	farmer	unmarried	no formal education	radio TV or newspaper	9	5	loss of appetite and loss of weight	contaminated water	drinking warm water frequently	call the helpline and follow instructions	all times										0	0	0	1					1
Ranchi	16 to 35	female	farmer	unmarried	no formal education	radio TV or newspaper	9	5	fever and dry cough	respiratory droplets from infected person	washing hand with soap and water frequently	call the helpline and follow instructions	all times										1	1	1	1					1
Ranchi	16 to 35	female	farmer	unmarried	no formal education	radio TV or newspaper	9	5	loss of appetite and loss of weight	contaminated water	drinking warm water frequently	call the helpline and follow instructions	all times										0	0	0	1					1
Ranchi	16 to 35	female	farmer	unmarried	no formal education	radio TV or newspaper	9	5	itching and redness of skin	contaminated water	drinking warm water frequently	call the helpline and follow instructions	all times										0	0	0	1					1
Ranchi	16 to 35	female	farmer	unmarried	no formal education	radio TV or newspaper	9	5	loss of appetite and loss of weight	do not know	do not know	take home remedies and avoid going out	sometimes										0	0	0	0					1
Ranchi	16 to 35	female	farmer	unmarried	no formal education	radio TV or newspaper	9	5	do not know	do not know	washing hand with soap and water frequently	go to nearest health facility	all times										0	0	1	0					1
Ranchi	less than 16	male	agricultural labour or daily wage labour	married	6 to 12	radio TV or newspaper	9	5	fever and dry cough	respiratory droplets from infected person	washing hand with soap and water frequently	call the helpline and follow instructions	all times										1	1	1	1					1
Ranchi	16 to 35	female	farmer	unmarried	diploma graduation postgraduation	radio TV or newspaper	9	5	do not know	mosquito bites	washing hand with soap and water frequently	call the helpline and follow instructions	all times										0	0	1	1					1
Ranchi	36 to 55	female	salaried employee	unmarried	6 to 12	radio TV or newspaper	1	13	fever and dry cough	respiratory droplets from infected person	washing hand with soap and water frequently	go to nearest health facility	sometimes	2 meters	FALSE		TRUE	disagree	always	always	disagree	disagree	1	1	1	0	1	1		1	1	1	1	1	2	2		4	4
Ranchi	36 to 55	female	salaried employee	unmarried	6 to 12	radio TV or newspaper	1	13	fever and dry cough	respiratory droplets from infected person	drinking warm water frequently	call the helpline and follow instructions	all times	1 meter	TRUE		TRUE	agree	always	always	disagree	disagree	1	1	0	1	0	0		1	1	0	1	1	2	2		3	4
Ranchi	36 to 55	female	farmer	unmarried	6 to 12	radio TV or newspaper	9	5	itching and redness of skin	do not know	washing hand with soap and water frequently	call the helpline and follow instructions	no										0	0	1	1					0
Ranchi	36 to 55	female	farmer	unmarried	6 to 12	radio TV or newspaper	5	9	do not know	do not know		go to nearest health facility	no	1 meter	TRUE	TRUE	TRUE	not sure		always			0	0		0	0	0	0	1	0	0				2
Ranchi	16 to 35	female	salaried employee	married	6 to 12	internet	9	5	fever and dry cough	respiratory droplets from infected person	all of the above	go to nearest corona hospital	no										1	1	0	0					0
Ranchi	16 to 35	male	agricultural labour or daily wage labour	unmarried	no formal education	radio TV or newspaper	9	5	loss of appetite and loss of weight	respiratory droplets from infected person	washing hand with soap and water frequently	call the helpline and follow instructions	many times										0	1	1	1					1
Ranchi	16 to 35	male	agricultural labour or daily wage labour	unmarried	no formal education	radio TV or newspaper	9	5	fever and dry cough	respiratory droplets from infected person	washing hand with soap and water frequently	call the helpline and follow instructions	all times										1	1	1	1					1
Ranchi	16 to 35	male	agricultural labour or daily wage labour	unmarried	no formal education	radio TV or newspaper	9	5	fever and dry cough	respiratory droplets from infected person	washing hand with soap and water frequently	call the helpline and follow instructions	all times										1	1	1	1					1
Ranchi	16 to 35	male	agricultural labour or daily wage labour	unmarried	no formal education	radio TV or newspaper	9	5	loss of appetite and loss of weight	respiratory droplets from infected person	washing hand with soap and water frequently	call the helpline and follow instructions	all times										0	1	1	1					1
Ranchi	16 to 35	male	agricultural labour or daily wage labour	unmarried	no formal education	radio TV or newspaper	9	5	fever and dry cough	respiratory droplets from infected person	drinking warm water frequently	call the helpline and follow instructions	all times										1	1	0	1					1
Ranchi	16 to 35	male	agricultural labour or daily wage labour	unmarried	no formal education	radio TV or newspaper	9	5	fever and dry cough	respiratory droplets from infected person	washing hand with soap and water frequently	call the helpline and follow instructions	all times										1	1	1	1					1
Ranchi	16 to 35	male	agricultural labour or daily wage labour	unmarried	no formal education	radio TV or newspaper	9	5	loss of appetite and loss of weight	respiratory droplets from infected person	washing hand with soap and water frequently	call the helpline and follow instructions	all times										0	1	1	1					1
Ranchi	16 to 35	male	agricultural labour or daily wage labour	unmarried	no formal education	radio TV or newspaper	9	5	loss of appetite and loss of weight	contaminated water	washing hand with soap and water frequently	go to nearest health facility	all times										0	0	1	0					1
Ranchi	16 to 35	male	agricultural labour or daily wage labour	unmarried	no formal education	radio TV or newspaper	10	4	itching and redness of skin	respiratory droplets from infected person	washing hand with soap and water frequently	go to nearest health facility											0	1	1	0
Ranchi	36 to 55	male	agricultural labour or daily wage labour	unmarried	6 to 12	local health worker and local health facility	9	5	do not know	respiratory droplets from infected person	washing hand with soap and water frequently	go to nearest health facility	no										0	1	1	0					0
Ranchi	36 to 55	male	unemployed	unmarried	6 to 12	radio TV or newspaper	9	5	do not know	respiratory droplets from infected person	washing hand with soap and water frequently	call the helpline and follow instructions	no										0	1	1	1					0
Ranchi	16 to 35	female	farmer	unmarried	up to 5	internet	7	7	fever and dry cough	respiratory droplets from infected person	drinking warm water frequently	call the helpline and follow instructions	all times	1 meter	FALSE								1	1	0	1	0	1			1
Ranchi	36 to 55	male	agricultural labour or daily wage labour	unmarried	up to 5	radio TV or newspaper	10	4	fever and dry cough	mosquito bites	drinking warm water frequently	go to nearest health facility											1	0	0	0
Ranchi	36 to 55	male	agricultural labour or daily wage labour	unmarried	up to 5	radio TV or newspaper	9	5	fever and dry cough	respiratory droplets from infected person	washing hand with soap and water frequently	call the helpline and follow instructions	all times										1	1	1	1					1
Ranchi	36 to 55	female	salaried employee	unmarried	6 to 12	radio TV or newspaper	9	5	fever and dry cough	respiratory droplets from infected person	all of the above	take home remedies and avoid going out	sometimes										1	1	0	0					1
Ranchi	36 to 55	female	salaried employee	unmarried	6 to 12	radio TV or newspaper	10	4		do not know	all of the above	take home remedies and avoid going out	sometimes											0	0	0					1
Ranchi	36 to 55	female	salaried employee	unmarried	6 to 12	radio TV or newspaper	10	4	fever and dry cough	respiratory droplets from infected person	drinking warm water frequently	go to nearest health facility											1	1	0	0
Ranchi	36 to 55	female	salaried employee	unmarried	6 to 12	radio TV or newspaper	9	5	fever and dry cough	respiratory droplets from infected person	washing hand with soap and water frequently	go to nearest health facility	all times										1	1	1	0					1
Ranchi	36 to 55	female	salaried employee	unmarried	6 to 12	radio TV or newspaper	9	5	do not know	respiratory droplets from infected person	drinking warm water frequently	go to nearest health facility	all times										0	1	0	0					1
Ranchi	less than 16	male	farmer	married	up to 5	internet	8	6	fever and dry cough	respiratory droplets from infected person	washing hand with soap and water frequently	call the helpline and follow instructions	sometimes	1 meter									1	1	1	1	0				1
Ranchi	16 to 35	female	self employed	unmarried	diploma graduation postgraduation	radio TV or newspaper	9	5	fever and dry cough	respiratory droplets from infected person	washing hand with soap and water frequently	go to nearest corona hospital	all times										1	1	1	0					1
Ranchi	16 to 35	female	self employed	unmarried	diploma graduation postgraduation	radio TV or newspaper	9	5	fever and dry cough	respiratory droplets from infected person	washing hand with soap and water frequently	go to nearest corona hospital	sometimes										1	1	1	0					1
Ranchi	16 to 35	female	self employed	unmarried	diploma graduation postgraduation	radio TV or newspaper	9	5	loss of appetite and loss of weight	contaminated water	washing hand with soap and water frequently	call the helpline and follow instructions	many times										0	0	1	1					1
Ranchi	36 to 55	male	salaried employee	unmarried	6 to 12	internet	9	5	loss of appetite and loss of weight	do not know	washing hand with soap and water frequently	call the helpline and follow instructions	all times										0	0	1	1					1
Ranchi	36 to 55	male	self employed	unmarried	diploma graduation postgraduation	radio TV or newspaper	9	5	do not know	respiratory droplets from infected person	all of the above	call the helpline and follow instructions	sometimes										0	1	0	1					1
Ranchi	16 to 35	male	house wife or house husband	married	up to 5	radio TV or newspaper	9	5	do not know	do not know	standing in sun for 30 mins everyday	go to nearest health facility	no										0	0	0	0					0
Ranchi	16 to 35	female	agricultural labour or daily wage labour	unmarried	6 to 12	local health worker and local health facility	4	10		respiratory droplets from infected person	all of the above		all times	1 meter		FALSE	TRUE	disagree	always	always	disagree	disagree		1	0		0		1	1	1	1	1	1	2	2		4	4
Ranchi	16 to 35	female	self employed	unmarried	6 to 12	internet	9	5	do not know	respiratory droplets from infected person	drinking warm water frequently	call the helpline and follow instructions	no										0	1	0	1					0
Ranchi	16 to 35	female	agricultural labour or daily wage labour	unmarried	6 to 12	local health worker and local health facility	10	4	loss of appetite and loss of weight	do not know	washing hand with soap and water frequently	go to nearest health facility											0	0	1	0
Ranchi	16 to 35	female	agricultural labour or daily wage labour	unmarried	6 to 12	local health worker and local health facility	9	5	fever and dry cough	respiratory droplets from infected person	washing hand with soap and water frequently	go to nearest health facility	sometimes										1	1	1	0					1
Ranchi	16 to 35	male	salaried employee	unmarried	diploma graduation postgraduation	internet	9	5	fever and dry cough	respiratory droplets from infected person	drinking warm water frequently	go to nearest health facility	sometimes										1	1	0	0					1
Ranchi	16 to 35	male	salaried employee	unmarried	diploma graduation postgraduation	internet	3	11		respiratory droplets from infected person	all of the above	go to nearest health facility		2 meters	FALSE	TRUE	FALSE	disagree	always	always	not sure	disagree		1	0	0	1	1	0	0		1	0	1	2	2			4
Ranchi	16 to 35	male	farmer	unmarried	no formal education	radio TV or newspaper	10	4	do not know	do not know	all of the above	call the helpline and follow instructions											0	0	0	1
Ranchi	16 to 35	male	farmer	unmarried	no formal education	radio TV or newspaper	10	4	fever and dry cough	do not know	do not know	do not know											1	0	0	0
Ranchi	16 to 35	male	farmer	unmarried	no formal education	radio TV or newspaper	10	4	do not know	do not know	washing hand with soap and water frequently	go to nearest health facility											0	0	1	0
Ranchi	16 to 35	male	farmer	unmarried	no formal education	radio TV or newspaper	10	4	loss of appetite and loss of weight	contaminated water	drinking warm water frequently	go to nearest corona hospital											0	0	0	0
Ranchi	16 to 35	male	farmer	unmarried	no formal education	radio TV or newspaper	10	4	do not know		drinking warm water frequently	call the helpline and follow instructions	all times										0		0	1					1
Ranchi	16 to 35	male	farmer	unmarried	no formal education	radio TV or newspaper	9	5	do not know	mosquito bites	drinking warm water frequently	call the helpline and follow instructions	all times										0	0	0	1					1
Ranchi	16 to 35	female	farmer	unmarried	6 to 12	internet	10	4		mosquito bites	washing hand with soap and water frequently	do not know	no											0	1	0					0
Ranchi	16 to 35	female	student	married	6 to 12	radio TV or newspaper	9	5	itching and redness of skin	respiratory droplets from infected person	all of the above	take home remedies and avoid going out	all times										0	1	0	0					1
Ranchi	16 to 35	female	student	married	6 to 12	radio TV or newspaper	10	4		respiratory droplets from infected person	all of the above	call the helpline and follow instructions	no											1	0	1					0
Ranchi	16 to 35	female	farmer	married	up to 5	radio TV or newspaper	9	5	loss of appetite and loss of weight	respiratory droplets from infected person	washing hand with soap and water frequently	go to nearest health facility	many times										0	1	1	0					1
Ranchi	less than 16	male	student	married	6 to 12	radio TV or newspaper	7	7	fever and dry cough	respiratory droplets from infected person	washing hand with soap and water frequently	call the helpline and follow instructions	no	1 meter	not sure								1	1	1	1	0	0			0
Ranchi	less than 16	male	student	married	6 to 12	radio TV or newspaper	9	5	loss of appetite and loss of weight	do not know	drinking warm water frequently	call the helpline and follow instructions	many times										0	0	0	1					1
Ranchi	36 to 55	male	salaried employee	married	6 to 12	radio TV or newspaper	9	5	do not know	do not know	all of the above	take home remedies and avoid going out	no										0	0	0	0					0
Ranchi	16 to 35	female	salaried employee	unmarried	6 to 12	internet	10	4	do not know	respiratory droplets from infected person	all of the above	go to nearest corona hospital											0	1	0	0
Ranchi	16 to 35	female	salaried employee	unmarried	6 to 12	internet	9	5	fever and dry cough	contaminated water	washing hand with soap and water frequently	go to nearest corona hospital	no										1	0	1	0					0
Ranchi	16 to 35	female	salaried employee	unmarried	6 to 12	internet	10	4	do not know		washing hand with soap and water frequently	call the helpline and follow instructions	no										0		1	1					0
Ranchi	16 to 35	male	student	married	up to 5	internet	10	4	do not know	do not know	washing hand with soap and water frequently	go to nearest health facility											0	0	1	0
Ranchi	16 to 35	male	farmer	married	diploma graduation postgraduation	local health worker and local health facility	9	5	do not know	do not know	standing in sun for 30 mins everyday	take home remedies and avoid going out	all times										0	0	0	0					1
Ranchi	16 to 35	male	farmer	married	no formal education	radio TV or newspaper	9	5	do not know	do not know	all of the above	call the helpline and follow instructions	all times										0	0	0	1					1
Ranchi	16 to 35	male	farmer	married	no formal education	radio TV or newspaper	9	5	loss of appetite and loss of weight	respiratory droplets from infected person	washing hand with soap and water frequently	call the helpline and follow instructions	many times										0	1	1	1					1
Ranchi	16 to 35	female	self employed	unmarried	up to 5	local health worker and local health facility	9	5	do not know	do not know	washing hand with soap and water frequently	do not know	no										0	0	1	0					0
Ranchi	36 to 55	male	salaried employee	unmarried	diploma graduation postgraduation	radio TV or newspaper	9	5	do not know	do not know	all of the above	go to nearest corona hospital	many times										0	0	0	0					1
Ranchi	36 to 55	male	salaried employee	unmarried	diploma graduation postgraduation	radio TV or newspaper	9	5	do not know	respiratory droplets from infected person	all of the above	take home remedies and avoid going out	no										0	1	0	0					0
Ranchi	16 to 35	female	farmer	married	6 to 12	radio TV or newspaper	9	5	itching and redness of skin	contaminated water	drinking warm water frequently	go to nearest health facility	all times										0	0	0	0					1
Ranchi	16 to 35	female	farmer	married	6 to 12	radio TV or newspaper	9	5	fever and dry cough	respiratory droplets from infected person	drinking warm water frequently	call the helpline and follow instructions	all times										1	1	0	1					1
Ranchi	16 to 35	female	farmer	married	6 to 12	radio TV or newspaper	9	5	itching and redness of skin	contaminated water	washing hand with soap and water frequently	call the helpline and follow instructions	all times										0	0	1	1					1
Ranchi	16 to 35	female	self employed	unmarried	6 to 12	local health worker and local health facility	3	11			drinking warm water frequently	call the helpline and follow instructions	sometimes	2 meters	not sure	FALSE	FALSE	agree	always	occasionally	agree	agree			0	1	1	0	1	0	1	0	0	0	2	1		1	3
Ranchi	16 to 35	female	self employed	unmarried	6 to 12	local health worker and local health facility	4	10	do not know	respiratory droplets from infected person	drinking warm water frequently	go to nearest health facility	sometimes	1 meter		TRUE	TRUE	agree	always	always			0	1	0	0	0		0	1	1	0			2	2			4
Ranchi	16 to 35	female	self employed	unmarried	6 to 12	local health worker and local health facility	9	5	fever and dry cough	contaminated water	drinking warm water frequently	call the helpline and follow instructions	no										1	0	0	1					0
Ranchi	16 to 35	female	self employed	unmarried	6 to 12	local health worker and local health facility	9	5	fever and dry cough	respiratory droplets from infected person	washing hand with soap and water frequently	go to nearest health facility	sometimes										1	1	1	0					1
Ranchi	16 to 35	female	self employed	unmarried	6 to 12	local health worker and local health facility	9	5	do not know	respiratory droplets from infected person	all of the above	go to nearest health facility	no										0	1	0	0					0
Ranchi	16 to 35	female	self employed	unmarried	6 to 12	local health worker and local health facility	9	5	fever and dry cough	respiratory droplets from infected person	all of the above	call the helpline and follow instructions	all times										1	1	0	1					1
Ranchi	16 to 35	female	self employed	unmarried	6 to 12	local health worker and local health facility	9	5	do not know	do not know	washing hand with soap and water frequently	take home remedies and avoid going out	all times										0	0	1	0					1
Ranchi	16 to 35	female	self employed	unmarried	6 to 12	local health worker and local health facility	10	4	fever and dry cough	respiratory droplets from infected person		take home remedies and avoid going out	all times										1	1		0					1
Ranchi	16 to 35	male	self employed	unmarried	diploma graduation postgraduation	radio TV or newspaper	9	5	do not know	respiratory droplets from infected person	washing hand with soap and water frequently	call the helpline and follow instructions	many times										0	1	1	1					1
Ranchi	less than 16	male	farmer	married	6 to 12	radio TV or newspaper	9	5	fever and dry cough	contaminated water	washing hand with soap and water frequently	call the helpline and follow instructions	no										1	0	1	1					0
Ranchi	less than 16	male	farmer	married	6 to 12	radio TV or newspaper	9	5	itching and redness of skin	mosquito bites	drinking warm water frequently	call the helpline and follow instructions	many times										0	0	0	1					1
Ranchi	less than 16	male	farmer	married	6 to 12	radio TV or newspaper	9	5	fever and dry cough	contaminated water	drinking warm water frequently	call the helpline and follow instructions	all times										1	0	0	1					1
Ranchi	16 to 35	male	agricultural labour or daily wage labour	unmarried	6 to 12	internet	9	5	itching and redness of skin		washing hand with soap and water frequently	go to nearest health facility		do not know	not sure								0		1	0	0	0
Ranchi	16 to 35	male	farmer	unmarried	up to 5	internet	2	12	fever and dry cough		drinking warm water frequently	call the helpline and follow instructions	no	2 meters	not sure	not sure	TRUE	disagree	always	always	agree	disagree	1		0	1	1	0	0	1	0	1	0	1	2	2		2	4
Ranchi	16 to 35	female	farmer	unmarried	6 to 12	local health worker and local health facility	10	4			all of the above		all times	2 meters		not sure	TRUE								0		1		0	1	1
Ranchi	16 to 35	female	farmer	unmarried	6 to 12	local health worker and local health facility	9	5	fever and dry cough	respiratory droplets from infected person	washing hand with soap and water frequently	take home remedies and avoid going out	sometimes										1	1	1	0					1
Ranchi	16 to 35	female	farmer	unmarried	6 to 12	local health worker and local health facility	10	4	fever and dry cough	respiratory droplets from infected person	washing hand with soap and water frequently	call the helpline and follow instructions											1	1	1	1
Ranchi	16 to 35	female	farmer	unmarried	6 to 12	local health worker and local health facility	9	5	fever and dry cough	respiratory droplets from infected person	washing hand with soap and water frequently	go to nearest health facility	no										1	1	1	0					0
Ranchi	16 to 35	female	farmer	unmarried	6 to 12	local health worker and local health facility	5	9	fever and dry cough	mosquito bites	drinking warm water frequently	call the helpline and follow instructions	all times	1 meter		TRUE	TRUE			always	agree		1	0	0	1	0		0	1	1		0			2
Ranchi	16 to 35	female	agricultural labour or daily wage labour	unmarried	6 to 12	radio TV or newspaper	9	5	fever and dry cough	respiratory droplets from infected person	washing hand with soap and water frequently	call the helpline and follow instructions	sometimes										1	1	1	1					1
Ranchi	16 to 35	female	agricultural labour or daily wage labour	unmarried	6 to 12	radio TV or newspaper	9	5	do not know	do not know	all of the above	call the helpline and follow instructions	all times										0	0	0	1					1
Ranchi	16 to 35	female	agricultural labour or daily wage labour	unmarried	6 to 12	radio TV or newspaper	9	5	fever and dry cough	respiratory droplets from infected person	drinking warm water frequently	call the helpline and follow instructions	many times										1	1	0	1					1
Ranchi	16 to 35	female	agricultural labour or daily wage labour	unmarried	6 to 12	radio TV or newspaper	9	5	fever and dry cough	respiratory droplets from infected person	drinking warm water frequently	call the helpline and follow instructions	all times										1	1	0	1					1
Ranchi	16 to 35	female	agricultural labour or daily wage labour	unmarried	6 to 12	radio TV or newspaper	9	5	fever and dry cough	respiratory droplets from infected person	washing hand with soap and water frequently	call the helpline and follow instructions	all times										1	1	1	1					1
Ranchi	16 to 35	female	agricultural labour or daily wage labour	unmarried	6 to 12	radio TV or newspaper	9	5	fever and dry cough	respiratory droplets from infected person	washing hand with soap and water frequently	call the helpline and follow instructions	all times										1	1	1	1					1
Ranchi	16 to 35	female	agricultural labour or daily wage labour	unmarried	6 to 12	radio TV or newspaper	9	5	fever and dry cough	respiratory droplets from infected person	washing hand with soap and water frequently	call the helpline and follow instructions	all times										1	1	1	1					1
Ranchi	16 to 35	female	agricultural labour or daily wage labour	unmarried	6 to 12	radio TV or newspaper	9	5	do not know	do not know	drinking warm water frequently	go to nearest health facility	all times										0	0	0	0					1
Ranchi	16 to 35	female	agricultural labour or daily wage labour	unmarried	6 to 12	radio TV or newspaper	9	5	itching and redness of skin	mosquito bites	standing in sun for 30 mins everyday	do not know	all times										0	0	0	0					1
Ranchi	16 to 35	female	agricultural labour or daily wage labour	unmarried	6 to 12	radio TV or newspaper	9	5	fever and dry cough	contaminated water	drinking warm water frequently	call the helpline and follow instructions	sometimes										1	0	0	1					1
Ranchi	36 to 55	male	agricultural labour or daily wage labour	unmarried	6 to 12	radio TV or newspaper	10	4	do not know	mosquito bites	drinking warm water frequently	go to nearest health facility											0	0	0	0
Ranchi	36 to 55	male	agricultural labour or daily wage labour	unmarried	6 to 12	radio TV or newspaper	7	7	do not know	do not know	do not know	go to nearest corona hospital	sometimes	3 meters	not sure	FALSE							0	0	0	0	0	0	1		1
Ranchi	36 to 55	male	agricultural labour or daily wage labour	unmarried	6 to 12	radio TV or newspaper	9	5	do not know	do not know	all of the above	call the helpline and follow instructions	all times										0	0	0	1					1
Ranchi	36 to 55	male	agricultural labour or daily wage labour	unmarried	6 to 12	radio TV or newspaper	9	5	do not know	do not know	washing hand with soap and water frequently	call the helpline and follow instructions	all times										0	0	1	1					1
Ranchi	36 to 55	male	agricultural labour or daily wage labour	unmarried	6 to 12	radio TV or newspaper	9	5	do not know	respiratory droplets from infected person	all of the above	go to nearest health facility	no										0	1	0	0					0
Ranchi	36 to 55	male	agricultural labour or daily wage labour	unmarried	6 to 12	radio TV or newspaper	9	5	fever and dry cough	respiratory droplets from infected person	washing hand with soap and water frequently	take home remedies and avoid going out	sometimes										1	1	1	0					1
Ranchi	16 to 35	female	agricultural labour or daily wage labour	unmarried	up to 5	radio TV or newspaper	9	5	fever and dry cough	respiratory droplets from infected person	washing hand with soap and water frequently	call the helpline and follow instructions	all times										1	1	1	1					1
Ranchi	16 to 35	female	agricultural labour or daily wage labour	unmarried	up to 5	radio TV or newspaper	9	5	fever and dry cough	respiratory droplets from infected person	washing hand with soap and water frequently	call the helpline and follow instructions	all times										1	1	1	1					1
Ranchi	16 to 35	female	agricultural labour or daily wage labour	unmarried	up to 5	radio TV or newspaper	9	5	fever and dry cough	respiratory droplets from infected person	washing hand with soap and water frequently	call the helpline and follow instructions	all times										1	1	1	1					1
Ranchi	16 to 35	female	agricultural labour or daily wage labour	unmarried	up to 5	radio TV or newspaper	9	5	fever and dry cough	respiratory droplets from infected person	drinking warm water frequently	call the helpline and follow instructions	all times										1	1	0	1					1
Ranchi	16 to 35	female	agricultural labour or daily wage labour	unmarried	up to 5	radio TV or newspaper	9	5	fever and dry cough	respiratory droplets from infected person	drinking warm water frequently	take home remedies and avoid going out	many times										1	1	0	0					1
Ranchi	16 to 35	female	agricultural labour or daily wage labour	unmarried	up to 5	radio TV or newspaper	9	5	fever and dry cough	mosquito bites	washing hand with soap and water frequently	call the helpline and follow instructions	all times										1	0	1	1					1
Ranchi	16 to 35	female	agricultural labour or daily wage labour	unmarried	up to 5	radio TV or newspaper	9	5	fever and dry cough	respiratory droplets from infected person	washing hand with soap and water frequently	call the helpline and follow instructions	all times										1	1	1	1					1
Ranchi	16 to 35	female	agricultural labour or daily wage labour	unmarried	up to 5	radio TV or newspaper	10	4	loss of appetite and loss of weight	contaminated water	washing hand with soap and water frequently	go to nearest health facility											0	0	1	0
[truncated: 265 more rows]
